# Supplementary material for: Ruminococcus torques is a keystone degrader of intestinal mucin glycoprotein, releasing oligosaccharides used by Bacteroides thetaiotaomicron
Source: mBio. 2024 Jul 8;15(8):e00039-24. doi: 10.1128/mbio.00039-24 (PMC11323728; doi:10.1128/mbio.00039-24)
Supplement: Table S1 — RNA-sequencing gMO vs. glucose fold change data, functional annotations of differentially expressed genes, and RPKM in glucose and gMO. [file mbio.00039-24-s0002.xlsx]

## Sheet: gMO vs. Glucose Fold Change
Gene	logFC	logCPM	PValue	FDR	Fold-change (gMO to Glc)
rumtor8_01372	-7.41539	10.5719	2.24e-306	4.87e-303	-170.71
rumtor8_01373	-7.16234	11.1182	9.7e-224	4.23e-221	-143.25
rumtor8_01369	-7.10199	8.05505	9.37e-222	3.4e-219	-137.38
rumtor8_01371	-7.01535	8.94925	1.48e-254	1.07e-251	-129.37
rumtor8_01370	-6.89005	8.73026	4.65e-221	1.45e-218	-118.61
rumtor8_01368	-6.54678	7.52556	9.17e-189	1.82e-186	-93.49
rumtor8_01374	-5.96378	7.01765	1.28e-180	2.14e-178	-62.41
rumtor8_01375	-5.81029	7.30881	8.6e-209	2.34e-206	-56.11
rumtor8_01367	-5.76647	9.46691	1.3e-181	2.36e-179	-54.44
rumtor8_01366	-4.38494	8.46831	1.57e-125	2.28e-123	-20.89
rumtor8_00641	-4.05658	8.99553	4.61e-113	5.91e-111	-16.64
rumtor8_00642	-3.64405	9.03204	8.92e-92	9.72e-90	-12.5
rumtor8_00640	-3.56004	10.8526	8.61e-100	1.04e-97	-11.79
rumtor8_01173	-3.26131	7.02071	2.56e-115	3.49e-113	-9.59
rumtor8_01365	-3.09029	8.06021	4.34e-88	4.3e-86	-8.52
rumtor8_00090	-3.07472	0.47805	2.92e-24	5.83e-23	-8.43
rumtor8_01172	-2.97076	9.15888	3.36e-83	3.05e-81	-7.84
rumtor8_00068	-2.93948	2.64609	1.87e-65	1.31e-63	-7.67
rumtor8_00058	-2.85369	1.11545	1.46e-28	3.7e-27	-7.23
rumtor8_00094	-2.76826	-0.368889	9.13e-12	9.85e-11	-6.81
rumtor8_00089	-2.74661	0.945096	2.95e-27	6.91e-26	-6.71
rumtor8_01171	-2.6695	9.11583	7.07e-58	3.67e-56	-6.36
rumtor8_01364	-2.65718	6.14021	6.94e-65	4.58e-63	-6.31
rumtor8_00055	-2.62909	0.885245	2.84e-18	4.83e-17	-6.19
rumtor8_00072	-2.58593	1.26294	5.87e-24	1.15e-22	-6
rumtor8_00060	-2.49829	0.998334	2.91e-23	5.61e-22	-5.65
rumtor8_00071	-2.4796	1.56594	1.21e-32	3.43e-31	-5.58
rumtor8_01363	-2.47108	7.2315	3.87e-53	1.79e-51	-5.54
rumtor8_00045	-2.46162	0.33692	3.26e-16	4.96e-15	-5.51
rumtor8_00067	-2.44414	2.76983	5.13e-49	2.19e-47	-5.44
rumtor8_00063	-2.42939	1.07376	1.11e-21	2.08e-20	-5.39
rumtor8_00056	-2.42721	3.77989	9.35e-62	5.5e-60	-5.38
rumtor8_01378	-2.39872	5.33902	5.18e-68	3.76e-66	-5.27
rumtor8_00066	-2.37556	0.551858	3.16e-17	5.1e-16	-5.19
rumtor8_00054	-2.37355	3.00834	2.22e-41	7.57e-40	-5.18
rumtor8_02375	-2.28181	9.99367	5.21e-60	2.84e-58	-4.86
rumtor8_00070	-2.20955	2.27973	1.17e-30	3.04e-29	-4.63
rumtor8_00083	-2.20377	0.583428	7.37e-17	1.16e-15	-4.61
rumtor8_00046	-2.15438	0.429172	1.4e-13	1.84e-12	-4.45
rumtor8_01521	-2.15227	7.58245	1.2e-71	9.32e-70	-4.45
rumtor8_00082	-2.1373	0.493808	3.59e-15	5.15e-14	-4.4
rumtor8_00050	-2.09531	0.949447	1.2e-16	1.86e-15	-4.27
rumtor8_00088	-2.09156	0.678733	2.67e-14	3.68e-13	-4.26
rumtor8_00087	-2.07695	0.278646	4.97e-13	6.26e-12	-4.22
rumtor8_01377	-2.03086	7.11166	2.22e-65	1.51e-63	-4.09
rumtor8_00073	-1.9879	0.0232113	9.15e-10	8.28e-09	-3.97
rumtor8_00084	-1.93657	1.19304	1.89e-18	3.23e-17	-3.83
rumtor8_02518	-1.92332	8.41536	4.48e-48	1.84e-46	-3.79
rumtor8_00022	-1.91115	-0.44057	2.38e-07	1.5e-06	-3.76
rumtor8_02371	-1.90616	8.13942	7.44e-58	3.73e-56	-3.75
rumtor8_02250	-1.89759	10.1063	3.41e-44	1.3e-42	-3.73
rumtor8_00062	-1.88028	0.334355	2.15e-11	2.25e-10	-3.68
rumtor8_00061	-1.84691	0.0197916	1.01e-08	8.03e-08	-3.6
rumtor8_01404	-1.84819	3.78029	2.85e-26	6.39e-25	-3.6
rumtor8_00069	-1.84572	0.610367	1.01e-12	1.21e-11	-3.59
rumtor8_00044	-1.83915	-0.305423	9.92e-08	6.67e-07	-3.58
rumtor8_00049	-1.83722	0.266381	3.98e-08	2.87e-07	-3.57
rumtor8_00095	-1.79045	0.606082	1.44e-12	1.69e-11	-3.46
rumtor8_00081	-1.78403	0.882047	2.84e-12	3.26e-11	-3.44
rumtor8_00299	-1.77666	8.6569	8.36e-52	3.79e-50	-3.43
rumtor8_02591	-1.77154	8.64826	2.63e-38	8.3e-37	-3.41
rumtor8_00043	-1.76688	2.65934	1.93e-26	4.44e-25	-3.4
rumtor8_00844	-1.72606	3.09014	2.35e-27	5.56e-26	-3.31
rumtor8_00059	-1.70818	0.763298	7.2e-13	8.81e-12	-3.27
rumtor8_00074	-1.66714	0.831749	1.54e-12	1.8e-11	-3.18
rumtor8_01726	-1.63336	7.37716	6.13e-35	1.8e-33	-3.1
rumtor8_01170	-1.6076	5.61793	1.43e-35	4.27e-34	-3.05
rumtor8_01263	-1.58588	7.62351	1.19e-40	4e-39	-3
rumtor8_01264	-1.57889	8.16768	5.23e-38	1.63e-36	-2.99
rumtor8_01169	-1.55003	6.51334	1.29e-31	3.38e-30	-2.93
rumtor8_01376	-1.54281	6.91689	1.75e-39	5.69e-38	-2.91
rumtor8_00075	-1.50324	1.52798	9.23e-13	1.12e-11	-2.83
rumtor8_01262	-1.4496	5.8994	9.31e-28	2.25e-26	-2.73
rumtor8_01168	-1.4362	5.80794	8.37e-25	1.72e-23	-2.71
rumtor8_01382	-1.42523	2.30319	5.55e-19	9.92e-18	-2.69
rumtor8_02658	-1.33424	8.12533	6.65e-26	1.43e-24	-2.52
rumtor8_01741	-1.30426	7.03279	9.89e-32	2.69e-30	-2.47
rumtor8_00013	-1.2728	1.66652	3.24e-08	2.4e-07	-2.42
rumtor8_00018	-1.22578	-0.0188271	8.07e-05	0.00032032	-2.34
rumtor8_00643	-1.22825	5.80104	3.36e-24	6.65e-23	-2.34
rumtor8_00591	-1.19977	3.92726	1.8e-09	1.55e-08	-2.3
rumtor8_00428	-1.18327	-0.543447	0.00202115	0.0056503	-2.27
rumtor8_01458	-1.15979	11.7354	3.21e-18	5.41e-17	-2.23
rumtor8_01017	-1.14126	8.78048	4.26e-23	8.14e-22	-2.21
rumtor8_00078	-1.10193	1.55293	1.01e-08	8.03e-08	-2.15
rumtor8_00416	-1.05693	-0.125197	0.00106601	0.00324723	-2.08
rumtor8_00706	-1.04891	7.56699	7.1e-11	7.1e-10	-2.07
rumtor8_02134	-1.03115	3.5568	3.37e-14	4.61e-13	-2.04
rumtor8_00558	-1.01255	8.38826	2.35e-15	3.41e-14	-2.02
rumtor8_01670	-1.01461	4.09547	3.78e-16	5.72e-15	-2.02
rumtor8_01139	-0.978315	3.30945	5.61e-10	5.18e-09	-1.97
rumtor8_00800	-0.965081	0.121474	0.0008234	0.00256928	-1.95
rumtor8_02392	-0.963932	8.47191	1.97e-17	3.22e-16	-1.95
rumtor8_01383	-0.946669	2.21045	1.39e-08	1.08e-07	-1.93
rumtor8_02429	-0.922797	4.45163	1.06e-10	1.05e-09	-1.9
rumtor8_00871	-0.9187	0.194723	0.0027849	0.00749754	-1.89
rumtor8_00644	-0.917315	5.65386	6.03e-15	8.47e-14	-1.89
rumtor8_01909	-0.910286	11.7572	8.8e-13	1.07e-11	-1.88
rumtor8_00298	-0.904901	5.68064	3.73e-13	4.75e-12	-1.87
rumtor8_02519	-0.883835	5.4205	1.32e-12	1.56e-11	-1.85
rumtor8_01871	-0.878627	0.456538	0.00159722	0.004626	-1.84
rumtor8_01324	-0.880842	4.52737	9.79e-05	0.00037659	-1.84
rumtor8_02181	-0.882182	4.26418	1.04e-10	1.04e-09	-1.84
rumtor8_02598	-0.8754	1.33064	3.31e-05	0.00014439	-1.83
rumtor8_01536	-0.873587	4.35323	5.75e-11	5.8e-10	-1.83
rumtor8_02436	-0.870834	12.0718	1.72e-11	1.81e-10	-1.83
rumtor8_01015	-0.871518	5.65028	6.89e-16	1.01e-14	-1.83
rumtor8_02033	-0.866063	0.407242	0.0119463	0.0264762	-1.82
rumtor8_02412	-0.860206	3.73613	2.21e-10	2.11e-09	-1.82
rumtor8_02021	-0.847259	0.326177	0.0015622	0.00453059	-1.8
rumtor8_01016	-0.850755	5.5315	6.09e-13	7.53e-12	-1.8
rumtor8_01325	-0.841316	5.04261	3.54e-12	4.02e-11	-1.79
rumtor8_00826	-0.830332	4.64956	0.00541578	0.0133585	-1.78
rumtor8_00645	-0.835207	4.56531	3.63e-10	3.43e-09	-1.78
rumtor8_00646	-0.831936	4.64106	6.4e-12	7.05e-11	-1.78
rumtor8_01207	-0.830919	5.75714	2.27e-12	2.62e-11	-1.78
rumtor8_00233	-0.82127	8.33724	5.59e-08	3.93e-07	-1.77
rumtor8_01975	-0.824537	7.28969	5.37e-12	6.02e-11	-1.77
rumtor8_02020	-0.812561	2.0565	1.27e-06	7.26e-06	-1.76
rumtor8_02470	-0.818094	6.15535	4.9e-13	6.21e-12	-1.76
rumtor8_00592	-0.807469	2.64473	0.00033076	0.00113271	-1.75
rumtor8_00158	-0.807289	9.4345	6.32e-12	6.98e-11	-1.75
rumtor8_00731	-0.791609	0.262674	0.00355443	0.00921937	-1.73
rumtor8_02179	-0.789674	2.33284	5.42e-06	2.73e-05	-1.73
rumtor8_01966	-0.791675	5.08973	2.95e-08	2.2e-07	-1.73
rumtor8_01965	-0.794115	6.51942	9.4e-14	1.26e-12	-1.73
rumtor8_01452	-0.779121	1.1602	0.00038635	0.00129657	-1.72
rumtor8_02478	-0.779011	2.94676	1.65e-07	1.07e-06	-1.72
rumtor8_02276	-0.781814	8.89486	2.12e-12	2.47e-11	-1.72
rumtor8_02281	-0.777613	2.58997	6.23e-08	4.35e-07	-1.71
rumtor8_01011	-0.772057	10.5394	1.87e-08	1.42e-07	-1.71
rumtor8_01027	-0.775846	8.59093	1.27e-09	1.12e-08	-1.71
rumtor8_00232	-0.7647	3.59745	0.00117866	0.00353113	-1.7
rumtor8_01748	-0.764547	1.05675	0.00058847	0.00188207	-1.7
rumtor8_00234	-0.761614	4.44521	1.24e-06	7.11e-06	-1.7
rumtor8_01547	-0.763342	4.43866	5.48e-10	5.08e-09	-1.7
rumtor8_00719	-0.765575	7.28352	5.06e-13	6.34e-12	-1.7
rumtor8_02024	-0.752667	1.68981	3.8e-05	0.00016273	-1.68
rumtor8_01028	-0.745486	8.12555	9.15e-10	8.28e-09	-1.68
rumtor8_01858	-0.736741	2.09693	6.78e-05	0.00027244	-1.67
rumtor8_00208	-0.73776	2.62664	1.84e-05	8.46e-05	-1.67
rumtor8_01535	-0.737314	7.3652	5.51e-12	6.12e-11	-1.67
rumtor8_02022	-0.732577	-0.133613	0.0193656	0.0397533	-1.66
rumtor8_02136	-0.734658	2.74122	8.73e-07	5.1e-06	-1.66
rumtor8_02621	-0.722921	12.6365	1.06e-09	9.53e-09	-1.65
rumtor8_01548	-0.726497	7.17351	5.14e-12	5.8e-11	-1.65
rumtor8_01761	-0.713321	3.1035	3.03e-05	0.00013352	-1.64
rumtor8_01967	-0.715993	7.86624	1.8e-09	1.55e-08	-1.64
rumtor8_02180	-0.703874	1.7934	0.00065426	0.00208027	-1.63
rumtor8_01136	-0.693346	0.833189	0.00977544	0.0223175	-1.62
rumtor8_00824	-0.695808	2.84075	0.00829355	0.0194021	-1.62
rumtor8_02072	-0.692258	2.96318	1.1e-05	5.33e-05	-1.62
rumtor8_00613	-0.693327	2.89559	3.4e-06	1.79e-05	-1.62
rumtor8_01968	-0.693159	4.27318	4.52e-07	2.72e-06	-1.62
rumtor8_02175	-0.692633	4.559	2.47e-08	1.86e-07	-1.62
rumtor8_02253	-0.698539	7.87335	1.36e-09	1.19e-08	-1.62
rumtor8_01464	-0.69854	4.88216	1.25e-09	1.1e-08	-1.62
rumtor8_01859	-0.696118	6.67369	3.57e-11	3.65e-10	-1.62
rumtor8_02058	-0.690771	1.27492	0.00203095	0.00566377	-1.61
rumtor8_02241	-0.689794	2.81829	1.99e-06	1.11e-05	-1.61
rumtor8_01941	-0.687496	4.75425	1.32e-06	7.51e-06	-1.61
rumtor8_00841	-0.683182	4.49042	1.94e-07	1.24e-06	-1.61
rumtor8_01135	-0.674031	0.465007	0.0207282	0.0420746	-1.6
rumtor8_02135	-0.682457	1.24181	0.00098435	0.00301535	-1.6
rumtor8_01137	-0.674736	2.05795	5.54e-05	0.00022692	-1.6
rumtor8_01208	-0.673993	4.97626	1.05e-07	7e-07	-1.6
rumtor8_01159	-0.673558	11.3301	7.48e-08	5.12e-07	-1.6
rumtor8_00843	-0.677952	6.93538	3.69e-08	2.69e-07	-1.6
rumtor8_00827	-0.666547	5.59839	0.00500077	0.0124091	-1.59
rumtor8_00716	-0.668291	6.13722	3.55e-09	2.96e-08	-1.59
rumtor8_01392	-0.66113	2.51264	9.76e-06	4.75e-05	-1.58
rumtor8_02411	-0.660287	4.41191	4.42e-07	2.68e-06	-1.58
rumtor8_01152	-0.658903	4.98095	3.77e-08	2.74e-07	-1.58
rumtor8_02003	-0.658695	6.09343	9.6e-10	8.64e-09	-1.58
rumtor8_00842	-0.654328	4.91157	1.33e-06	7.59e-06	-1.57
rumtor8_01549	-0.647023	7.37568	3.57e-07	2.2e-06	-1.57
rumtor8_02049	-0.652467	7.05454	1.47e-09	1.27e-08	-1.57
rumtor8_02517	-0.641236	2.24479	8.12e-05	0.00032144	-1.56
rumtor8_01875	-0.645789	4.82186	2.88e-07	1.8e-06	-1.56
rumtor8_02019	-0.645902	5.11502	1.4e-08	1.08e-07	-1.56
rumtor8_01589	-0.643007	7.69409	1.1e-08	8.65e-08	-1.56
rumtor8_00206	-0.633679	2.50865	4.91e-05	0.00020476	-1.55
rumtor8_02520	-0.634419	3.04001	1.21e-05	5.79e-05	-1.55
rumtor8_00600	-0.634723	5.39833	1.16e-06	6.68e-06	-1.55
rumtor8_00159	-0.628984	3.97035	2.09e-07	1.32e-06	-1.55
rumtor8_01013	-0.623456	4.75163	4.64e-07	2.78e-06	-1.54
rumtor8_02280	-0.62089	4.74293	3.07e-07	1.9e-06	-1.54
rumtor8_01587	-0.618981	8.45482	2.07e-07	1.31e-06	-1.54
rumtor8_02668	-0.611502	4.94064	3.65e-05	0.00015726	-1.53
rumtor8_02469	-0.617914	6.24233	5.68e-08	3.98e-07	-1.53
rumtor8_02389	-0.601849	1.03636	0.00547081	0.0134486	-1.52
rumtor8_01008	-0.603617	11.141	3.11e-06	1.65e-05	-1.52
rumtor8_01322	-0.596833	3.69998	0.0869498	0.140279	-1.51
rumtor8_00692	-0.589777	1.38724	0.0156218	0.0331944	-1.51
rumtor8_00799	-0.593779	0.967079	0.00801772	0.0188174	-1.51
rumtor8_00614	-0.598225	3.61995	1.39e-05	6.58e-05	-1.51
rumtor8_00160	-0.59083	4.08853	2.13e-06	1.17e-05	-1.51
rumtor8_00639	-0.594113	6.78244	2.73e-08	2.04e-07	-1.51
rumtor8_01138	-0.580308	1.71452	0.00294651	0.00785496	-1.5
rumtor8_02057	-0.581735	1.72922	0.00290981	0.0077857	-1.5
rumtor8_01717	-0.589582	1.46774	0.00210376	0.00584814	-1.5
rumtor8_01728	-0.586382	3.15751	0.00051232	0.00166046	-1.5
rumtor8_00612	-0.585028	3.95067	2.84e-05	0.00012508	-1.5
rumtor8_02002	-0.587772	4.58493	2.74e-06	1.47e-05	-1.5
rumtor8_00163	-0.583229	5.1601	2.53e-06	1.37e-05	-1.5
rumtor8_01588	-0.588002	9.09934	4.49e-07	2.71e-06	-1.5
rumtor8_02178	-0.579169	3.40257	4.52e-05	0.00019081	-1.49
rumtor8_02137	-0.575495	3.95197	6.93e-06	3.44e-05	-1.49
rumtor8_01550	-0.575827	7.44178	1.63e-06	9.15e-06	-1.49
rumtor8_02146	-0.565984	0.117982	0.0797332	0.130767	-1.48
rumtor8_00919	-0.56456	0.649407	0.0194379	0.0398266	-1.48
rumtor8_02147	-0.569288	1.17804	0.00484187	0.0120659	-1.48
rumtor8_00534	-0.567236	1.21361	0.00471792	0.0118111	-1.48
rumtor8_01665	-0.560875	9.08464	3.35e-06	1.76e-05	-1.48
rumtor8_02479	-0.567172	4.37968	3.31e-06	1.75e-05	-1.48
rumtor8_01012	-0.56741	6.1689	8.68e-07	5.08e-06	-1.48
rumtor8_00872	-0.569702	5.0447	7.34e-07	4.33e-06	-1.48
rumtor8_01751	-0.55137	4.51938	3.39e-05	0.00014629	-1.47
rumtor8_01740	-0.559529	5.35748	2.67e-06	1.44e-05	-1.47
rumtor8_00717	-0.557244	5.78327	8.74e-08	5.95e-07	-1.47
rumtor8_01323	-0.543467	1.03144	0.0796661	0.130756	-1.46
rumtor8_02611	-0.544098	1.86342	0.00663759	0.0158865	-1.46
rumtor8_01727	-0.545025	3.08071	0.00128621	0.00382651	-1.46
rumtor8_00829	-0.541746	2.46286	0.0003722	0.0012548	-1.46
rumtor8_01711	-0.543906	3.98852	0.00016152	0.00058927	-1.46
rumtor8_02239	-0.541836	3.33346	0.00013339	0.00049578	-1.46
rumtor8_01261	-0.546602	4.01195	1.46e-05	6.83e-05	-1.46
rumtor8_01889	-0.543925	3.92595	6.72e-06	3.34e-05	-1.46
rumtor8_01156	-0.536881	5.58173	0.101742	0.159822	-1.45
rumtor8_01770	-0.535654	2.80413	0.00046594	0.00152376	-1.45
rumtor8_02592	-0.535813	3.79647	7.82e-05	0.00031085	-1.45
rumtor8_00147	-0.537441	8.50538	1.76e-06	9.89e-06	-1.45
rumtor8_01393	-0.526979	0.90445	0.0642723	0.1086	-1.44
rumtor8_00828	-0.526592	6.12858	0.00971903	0.0222221	-1.44
rumtor8_00566	-0.525503	2.62952	0.00041115	0.00136911	-1.44
rumtor8_01524	-0.52772	3.63541	5.12e-05	0.00021241	-1.44
rumtor8_01551	-0.521651	7.99338	4.37e-06	2.23e-05	-1.44
rumtor8_02622	-0.528264	6.8941	2.01e-06	1.11e-05	-1.44
rumtor8_00825	-0.513209	2.84426	0.0957914	0.152287	-1.43
rumtor8_01157	-0.517061	9.04751	0.0858396	0.138796	-1.43
rumtor8_01465	-0.51144	0.864368	0.023061	0.0459531	-1.43
rumtor8_01982	-0.5203	1.45651	0.00951328	0.0218334	-1.43
rumtor8_02279	-0.515819	6.92524	0.00020961	0.00074718	-1.43
rumtor8_02184	-0.520623	7.92369	0.00016539	0.00060139	-1.43
rumtor8_02219	-0.516163	4.73873	7.1e-05	0.00028417	-1.43
rumtor8_01830	-0.512759	4.84938	6.34e-05	0.00025623	-1.43
rumtor8_01779	-0.516075	4.09117	1.82e-05	8.39e-05	-1.43
rumtor8_02623	-0.512069	8.53654	4.48e-06	2.29e-05	-1.43
rumtor8_01869	-0.501079	-0.0635534	0.174105	0.248947	-1.42
rumtor8_01716	-0.501074	2.19091	0.00884891	0.0205031	-1.42
rumtor8_00909	-0.507795	1.41066	0.00867601	0.0201454	-1.42
rumtor8_02656	-0.509235	2.19104	0.00716826	0.0170256	-1.42
rumtor8_02240	-0.506405	2.65394	0.00193405	0.0054283	-1.42
rumtor8_00207	-0.510249	2.52919	0.00162844	0.00471015	-1.42
rumtor8_02669	-0.505132	2.63479	0.00134802	0.00398369	-1.42
rumtor8_01088	-0.506137	2.82672	0.00110898	0.00335002	-1.42
rumtor8_01752	-0.500835	4.42792	2.5e-05	0.00011131	-1.42
rumtor8_01635	-0.504146	9.19752	1.43e-05	6.73e-05	-1.42
rumtor8_00162	-0.509768	4.9998	8.45e-06	4.14e-05	-1.42
rumtor8_01766	-0.506578	5.6439	3.52e-06	1.84e-05	-1.42
rumtor8_02395	-0.498407	10.291	0.00264938	0.00719494	-1.41
rumtor8_02413	-0.499885	3.72711	0.00184219	0.00523115	-1.41
rumtor8_01552	-0.496642	7.28321	0.00023608	0.0008321	-1.41
rumtor8_01183	-0.499177	3.60488	0.00011517	0.00043398	-1.41
rumtor8_01646	-0.498794	5.41646	3.9e-05	0.00016577	-1.41
rumtor8_01664	-0.493324	7.93581	1.84e-05	8.46e-05	-1.41
rumtor8_02228	-0.494461	8.68318	1.42e-05	6.69e-05	-1.41
rumtor8_01856	-0.498547	6.73706	5.84e-06	2.93e-05	-1.41
rumtor8_00593	-0.493964	7.62347	3.96e-06	2.05e-05	-1.41
rumtor8_02674	-0.497382	5.65282	3.23e-06	1.71e-05	-1.41
rumtor8_01872	-0.484813	2.16672	0.00403978	0.0103514	-1.4
rumtor8_01760	-0.480662	3.7327	0.00179171	0.00510109	-1.4
rumtor8_01715	-0.490444	2.54718	0.00094653	0.00291178	-1.4
rumtor8_02670	-0.482316	4.33961	0.0005466	0.0017585	-1.4
rumtor8_00505	-0.483083	4.08715	0.0001786	0.0006451	-1.4
rumtor8_01881	-0.483597	8.81063	3.89e-05	0.00016577	-1.4
rumtor8_01704	-0.488927	5.24734	2.51e-05	0.00011176	-1.4
rumtor8_02602	-0.485847	6.80728	2.47e-05	0.00011041	-1.4
rumtor8_02601	-0.480412	7.61581	1.43e-05	6.73e-05	-1.4
rumtor8_02368	-0.481495	5.36473	1.41e-05	6.67e-05	-1.4
rumtor8_01563	-0.487888	7.06119	2.33e-06	1.27e-05	-1.4
rumtor8_01857	-0.47302	2.52294	0.00302699	0.00804981	-1.39
rumtor8_01537	-0.470587	3.46207	0.00115229	0.00347122	-1.39
rumtor8_01206	-0.47997	2.83378	0.00058788	0.00188207	-1.39
rumtor8_02217	-0.476439	3.27584	0.00049566	0.00161366	-1.39
rumtor8_02610	-0.469931	4.94921	0.00020674	0.00073816	-1.39
rumtor8_01933	-0.47451	4.81915	6.93e-05	0.00027803	-1.39
rumtor8_00338	-0.473526	8.65041	5.2e-05	0.0002151	-1.39
rumtor8_01645	-0.474399	6.67977	4.13e-05	0.00017547	-1.39
rumtor8_00636	-0.461115	3.10546	0.00191589	0.00539819	-1.38
rumtor8_02218	-0.459947	3.69515	0.00090077	0.00279071	-1.38
rumtor8_01892	-0.460686	4.21678	0.00035886	0.00122317	-1.38
rumtor8_02220	-0.462689	6.14114	0.00015813	0.00057993	-1.38
rumtor8_01562	-0.462135	4.32445	0.0001073	0.00040784	-1.38
rumtor8_00504	-0.459858	4.84482	9.47e-05	0.00036692	-1.38
rumtor8_02092	-0.460886	6.29589	9.01e-05	0.00035313	-1.38
rumtor8_01182	-0.460637	5.01074	8.62e-05	0.0003389	-1.38
rumtor8_01707	-0.460296	8.19332	5.54e-05	0.00022692	-1.38
rumtor8_01796	-0.465269	5.56755	4.23e-05	0.00017923	-1.38
rumtor8_02133	-0.450621	0.390818	0.0809104	0.132299	-1.37
rumtor8_01094	-0.45829	2.01455	0.0216393	0.0433582	-1.37
rumtor8_00533	-0.449338	1.56794	0.021287	0.0428099	-1.37
rumtor8_00704	-0.452767	2.20884	0.0150206	0.032105	-1.37
rumtor8_02138	-0.451705	2.72148	0.0135458	0.0292685	-1.37
rumtor8_02410	-0.455749	3.04627	0.00337547	0.00884691	-1.37
rumtor8_01831	-0.449584	4.60539	0.00036745	0.0012408	-1.37
rumtor8_00543	-0.457364	5.94098	0.000183	0.0006588	-1.37
rumtor8_01663	-0.457467	6.48938	0.00012704	0.00047459	-1.37
rumtor8_01020	-0.454236	13.3275	0.00012601	0.00047236	-1.37
rumtor8_00711	-0.449482	7.68594	2.66e-05	0.00011795	-1.37
rumtor8_02366	-0.453051	5.49456	1.19e-05	5.71e-05	-1.37
rumtor8_02679	-0.438584	0.892014	0.0611607	0.104395	-1.36
rumtor8_00110	-0.438544	0.852298	0.0449845	0.0807054	-1.36
rumtor8_01753	-0.441425	4.28312	0.00395839	0.0101667	-1.36
rumtor8_01710	-0.44845	3.35456	0.00090691	0.00280178	-1.36
rumtor8_01453	-0.44643	4.90686	0.00036634	0.00124063	-1.36
rumtor8_01750	-0.444571	6.11421	0.00033745	0.00115199	-1.36
rumtor8_01769	-0.44685	4.99905	0.00013945	0.00051654	-1.36
rumtor8_01781	-0.443876	8.93352	7.79e-05	0.00031011	-1.36
rumtor8_01797	-0.447246	6.26109	5.15e-05	0.00021319	-1.36
rumtor8_00470	-0.447871	6.3373	3.26e-05	0.00014248	-1.36
rumtor8_01014	-0.435514	2.54207	0.013188	0.0285805	-1.35
rumtor8_01226	-0.433717	2.98907	0.00567215	0.0138342	-1.35
rumtor8_00834	-0.430924	3.2984	0.00355568	0.00921937	-1.35
rumtor8_01771	-0.43194	4.5783	0.00085575	0.00265882	-1.35
rumtor8_02481	-0.433036	4.35458	0.00079879	0.00249607	-1.35
rumtor8_02582	-0.432851	11.1168	0.00042445	0.00140282	-1.35
rumtor8_00691	-0.437698	7.59148	0.0001601	0.00058604	-1.35
rumtor8_01802	-0.436127	4.70847	0.00014842	0.00054791	-1.35
rumtor8_01634	-0.435657	5.41759	0.00012481	0.00046868	-1.35
rumtor8_01962	-0.436466	8.13766	0.00010026	0.00038446	-1.35
rumtor8_01887	-0.437814	6.51204	5.25e-05	0.00021663	-1.35
rumtor8_02523	-0.436822	5.53687	2.41e-05	0.00010796	-1.35
rumtor8_01561	-0.436582	6.64081	2.28e-05	0.00010306	-1.35
rumtor8_02140	-0.420738	2.54065	0.00950613	0.0218334	-1.34
rumtor8_00152	-0.419634	3.97184	0.00656805	0.0157373	-1.34
rumtor8_01756	-0.417468	3.43859	0.00584965	0.0142194	-1.34
rumtor8_00211	-0.417419	3.9201	0.00333487	0.00876157	-1.34
rumtor8_01528	-0.419453	3.79339	0.00194161	0.00544249	-1.34
rumtor8_02379	-0.41824	9.42875	0.00184876	0.00523615	-1.34
rumtor8_01624	-0.41963	7.32972	0.0017398	0.00498591	-1.34
rumtor8_01553	-0.424617	6.26283	0.00143577	0.00420877	-1.34
rumtor8_00618	-0.418226	7.3689	0.00042253	0.00139859	-1.34
rumtor8_02593	-0.417395	5.16571	0.00037275	0.0012548	-1.34
rumtor8_02152	-0.42194	4.72783	0.00030983	0.00106773	-1.34
rumtor8_00304	-0.417177	6.31405	0.00019752	0.00070756	-1.34
rumtor8_02624	-0.417753	7.54464	0.00014552	0.00053811	-1.34
rumtor8_02439	-0.42285	7.51198	0.00012685	0.00047459	-1.34
rumtor8_01356	-0.425885	7.01155	0.00011178	0.00042193	-1.34
rumtor8_01032	-0.425492	5.5815	3.35e-05	0.00014548	-1.34
rumtor8_02486	-0.406425	1.27077	0.0563997	0.0972841	-1.33
rumtor8_01724	-0.409701	1.48633	0.0451714	0.0809739	-1.33
rumtor8_02141	-0.406096	1.7616	0.041909	0.076383	-1.33
rumtor8_00703	-0.413068	1.99344	0.0301427	0.0576897	-1.33
rumtor8_02176	-0.413726	1.68194	0.0272798	0.0530494	-1.33
rumtor8_00771	-0.414439	4.45924	0.00451432	0.0113799	-1.33
rumtor8_01040	-0.416343	4.32938	0.00335681	0.00880859	-1.33
rumtor8_01092	-0.412854	3.44081	0.00283853	0.00761369	-1.33
rumtor8_01801	-0.408625	4.56354	0.00071564	0.00224943	-1.33
rumtor8_01767	-0.41173	4.49147	0.0005839	0.00187294	-1.33
rumtor8_00311	-0.416683	9.06323	0.00052331	0.00169104	-1.33
rumtor8_01542	-0.411965	7.88831	0.00017583	0.00063615	-1.33
rumtor8_01880	-0.416599	7.49039	0.00016111	0.00058876	-1.33
rumtor8_01217	-0.412292	7.70554	0.00015724	0.0005785	-1.33
rumtor8_01187	-0.40645	5.5148	0.00010421	0.00039887	-1.33
rumtor8_01782	-0.416643	5.95331	9.97e-05	0.00038296	-1.33
rumtor8_01706	-0.408642	6.83182	9.54e-05	0.00036892	-1.33
rumtor8_02223	-0.414545	5.96936	9.27e-05	0.00036179	-1.33
rumtor8_01983	-0.403536	2.43571	0.0104908	0.0237269	-1.32
rumtor8_01153	-0.405536	3.66786	0.00737405	0.0174573	-1.32
rumtor8_01033	-0.405056	5.29968	0.00187427	0.00529463	-1.32
rumtor8_01932	-0.404977	4.05333	0.00171979	0.00493504	-1.32
rumtor8_02027	-0.398668	3.98333	0.00151442	0.00440965	-1.32
rumtor8_00615	-0.403843	4.82452	0.00146241	0.00427534	-1.32
rumtor8_01186	-0.402453	4.74855	0.00090283	0.00279313	-1.32
rumtor8_01039	-0.396537	7.30068	0.00073741	0.00231091	-1.32
rumtor8_01461	-0.400681	6.87777	0.00068215	0.00216262	-1.32
rumtor8_01780	-0.397702	11.6154	0.0006737	0.00213896	-1.32
rumtor8_01861	-0.395814	6.26177	0.00032307	0.00110987	-1.32
rumtor8_00873	-0.403651	6.66764	0.00016522	0.00060139	-1.32
rumtor8_01134	-0.387335	1.10784	0.0504322	0.0884078	-1.31
rumtor8_01523	-0.389185	2.94777	0.0231468	0.0460821	-1.31
rumtor8_01095	-0.391299	2.49553	0.0215685	0.0432562	-1.31
rumtor8_00209	-0.389553	3.15176	0.0115478	0.025796	-1.31
rumtor8_00920	-0.393507	2.58752	0.0084807	0.0197762	-1.31
rumtor8_00928	-0.386843	4.11728	0.00831684	0.0194149	-1.31
rumtor8_01876	-0.384472	4.56539	0.00344297	0.00898058	-1.31
rumtor8_02484	-0.387879	4.11365	0.00275751	0.0074422	-1.31
rumtor8_01803	-0.388422	4.47466	0.0021078	0.00584814	-1.31
rumtor8_00157	-0.391917	4.51499	0.00164781	0.00475355	-1.31
rumtor8_00178	-0.391776	7.96925	0.00052703	0.00170056	-1.31
rumtor8_01460	-0.385394	7.22177	0.00047876	0.00156098	-1.31
rumtor8_01564	-0.393483	5.63419	0.00024729	0.00087011	-1.31
rumtor8_02493	-0.391361	5.75599	0.00010647	0.00040539	-1.31
rumtor8_00921	-0.373945	2.51243	0.148799	0.218386	-1.3
rumtor8_01956	-0.381545	0.692252	0.0956812	0.152223	-1.3
rumtor8_00802	-0.378853	1.61612	0.049121	0.0866982	-1.3
rumtor8_00212	-0.374614	2.51867	0.0115734	0.025804	-1.3
rumtor8_01215	-0.377463	5.05287	0.0111364	0.0250052	-1.3
rumtor8_02660	-0.381679	4.52503	0.00289234	0.00774849	-1.3
rumtor8_01104	-0.383321	6.53003	0.00272659	0.00737703	-1.3
rumtor8_01647	-0.382366	4.45511	0.00260101	0.00708126	-1.3
rumtor8_02305	-0.373417	5.88583	0.00147903	0.00431236	-1.3
rumtor8_00557	-0.374142	11.205	0.00138949	0.00408407	-1.3
rumtor8_01832	-0.374984	9.63416	0.00098806	0.00302247	-1.3
rumtor8_00616	-0.37758	5.0687	0.00091589	0.00282552	-1.3
rumtor8_01890	-0.376509	5.91751	0.00045199	0.00148481	-1.3
rumtor8_01721	-0.374038	7.50925	0.00042005	0.00139463	-1.3
rumtor8_02494	-0.377263	7.15113	0.00039109	0.00130843	-1.3
rumtor8_02270	-0.383636	7.24351	0.00028578	0.00099273	-1.3
rumtor8_00596	-0.379091	7.28068	0.0002718	0.00095021	-1.3
rumtor8_00111	-0.367864	0.230253	0.166885	0.241191	-1.29
rumtor8_00535	-0.368604	1.62913	0.0473065	0.0840405	-1.29
rumtor8_01763	-0.371512	3.88624	0.0456044	0.0816128	-1.29
rumtor8_00831	-0.369413	2.06325	0.0242842	0.0480391	-1.29
rumtor8_00845	-0.364065	2.0223	0.0242204	0.0479564	-1.29
rumtor8_01765	-0.369342	3.09657	0.0207892	0.0421591	-1.29
rumtor8_01633	-0.369287	2.86716	0.018843	0.0388269	-1.29
rumtor8_01100	-0.369901	3.08815	0.0149381	0.0319914	-1.29
rumtor8_01675	-0.362528	3.13441	0.0118318	0.0262955	-1.29
rumtor8_02482	-0.371582	3.43864	0.00983214	0.0224024	-1.29
rumtor8_00635	-0.36382	4.0445	0.00786525	0.0185195	-1.29
rumtor8_01768	-0.369432	3.49662	0.0064711	0.0155736	-1.29
rumtor8_02222	-0.370504	4.42883	0.00452879	0.0114031	-1.29
rumtor8_00590	-0.367	8.72129	0.00354584	0.00921581	-1.29
rumtor8_02237	-0.363092	10.9367	0.00314977	0.00831539	-1.29
rumtor8_00398	-0.371108	4.64542	0.00309921	0.00821178	-1.29
rumtor8_01855	-0.369218	6.91376	0.00256921	0.00702099	-1.29
rumtor8_02246	-0.367571	5.19475	0.00202352	0.0056503	-1.29
rumtor8_01725	-0.366937	9.78992	0.00163637	0.00472682	-1.29
rumtor8_00617	-0.365676	6.66656	0.00135206	0.00399023	-1.29
rumtor8_00718	-0.372318	4.6824	0.00131644	0.00390097	-1.29
rumtor8_02435	-0.37163	8.68312	0.0011867	0.00355032	-1.29
rumtor8_01018	-0.370961	10.5114	0.00117705	0.00353113	-1.29
rumtor8_01541	-0.36692	8.48867	0.00115143	0.00347122	-1.29
rumtor8_02403	-0.365407	5.56308	0.00099038	0.0030253	-1.29
rumtor8_01722	-0.362613	7.31024	0.00068688	0.00217446	-1.29
rumtor8_01571	-0.371636	6.35933	0.00053796	0.00173325	-1.29
rumtor8_01786	-0.37272	6.45736	0.00028643	0.00099337	-1.29
rumtor8_00495	-0.354245	0.236281	0.234767	0.317789	-1.28
rumtor8_00004	-0.353306	2.30106	0.231555	0.314027	-1.28
rumtor8_01762	-0.354011	2.88454	0.120139	0.18298	-1.28
rumtor8_01184	-0.360964	1.27959	0.0822173	0.133934	-1.28
rumtor8_00908	-0.35832	2.07803	0.0767179	0.126777	-1.28
rumtor8_01718	-0.357481	1.92027	0.0456402	0.0816128	-1.28
rumtor8_00425	-0.352845	2.01205	0.0418392	0.076383	-1.28
rumtor8_00918	-0.350967	2.3267	0.0316374	0.0598663	-1.28
rumtor8_02102	-0.351473	3.53269	0.0284952	0.0550199	-1.28
rumtor8_01009	-0.35984	2.68567	0.0229642	0.0458442	-1.28
rumtor8_01758	-0.356762	4.16939	0.0227463	0.0454509	-1.28
rumtor8_01757	-0.350724	2.62076	0.0201888	0.0412102	-1.28
rumtor8_01306	-0.351885	3.44298	0.0113668	0.0254438	-1.28
rumtor8_01093	-0.356656	3.92967	0.0054903	0.0134813	-1.28
rumtor8_02367	-0.353551	4.2917	0.00428807	0.0109105	-1.28
rumtor8_02459	-0.360518	4.69021	0.00356248	0.00922601	-1.28
rumtor8_01384	-0.355646	4.74727	0.00319219	0.00841718	-1.28
rumtor8_01709	-0.352215	4.455	0.00295184	0.00785953	-1.28
rumtor8_01834	-0.351926	10.8294	0.00293516	0.00783428	-1.28
rumtor8_00177	-0.352686	8.66451	0.00272063	0.00737007	-1.28
rumtor8_01833	-0.358919	10.4058	0.0022703	0.00626707	-1.28
rumtor8_00891	-0.354404	4.97277	0.00184751	0.00523615	-1.28
rumtor8_01723	-0.352084	8.32636	0.00177127	0.00506943	-1.28
rumtor8_01661	-0.355133	9.39694	0.00170042	0.0048859	-1.28
rumtor8_01185	-0.351386	6.02379	0.00131887	0.00390286	-1.28
rumtor8_01705	-0.357435	6.28568	0.00070622	0.00222596	-1.28
rumtor8_02154	-0.359535	6.41341	0.00069688	0.00220292	-1.28
rumtor8_01630	-0.360725	7.14031	0.00045185	0.00148481	-1.28
rumtor8_00924	-0.345997	0.508358	0.187711	0.264789	-1.27
rumtor8_00832	-0.339786	1.84193	0.088705	0.142404	-1.27
rumtor8_00404	-0.343717	1.34393	0.076009	0.125892	-1.27
rumtor8_00801	-0.349623	1.51606	0.0759748	0.125892	-1.27
rumtor8_02416	-0.347814	1.70502	0.0512832	0.0895708	-1.27
rumtor8_02123	-0.347327	2.68933	0.0410409	0.0753686	-1.27
rumtor8_00337	-0.345649	4.01063	0.0394385	0.0727325	-1.27
rumtor8_02431	-0.346338	2.9375	0.0207098	0.0420746	-1.27
rumtor8_02390	-0.340326	3.26742	0.0163665	0.03439	-1.27
rumtor8_01621	-0.342377	9.06151	0.0108984	0.0245008	-1.27
rumtor8_02028	-0.346445	4.07861	0.00501214	0.0124192	-1.27
rumtor8_01099	-0.344288	4.39504	0.00435842	0.0110508	-1.27
rumtor8_01783	-0.343647	5.98133	0.00235679	0.00648118	-1.27
rumtor8_00161	-0.343855	6.69748	0.00191936	0.00540098	-1.27
rumtor8_02402	-0.34529	6.39785	0.00108494	0.00328651	-1.27
rumtor8_01749	-0.348466	6.71452	0.0010113	0.00308489	-1.27
rumtor8_01940	-0.33421	4.38193	0.0333249	0.0625164	-1.26
rumtor8_00840	-0.331738	3.84974	0.0318768	0.0602149	-1.26
rumtor8_01759	-0.339137	3.22685	0.0311454	0.0590895	-1.26
rumtor8_01155	-0.335305	4.73029	0.028922	0.055696	-1.26
rumtor8_01991	-0.336296	2.84273	0.0184168	0.0379846	-1.26
rumtor8_01992	-0.335241	3.18699	0.0169093	0.035378	-1.26
rumtor8_01799	-0.336913	4.18213	0.00892537	0.0206145	-1.26
rumtor8_00439	-0.329511	6.79002	0.00763445	0.0180541	-1.26
rumtor8_01648	-0.328239	5.01964	0.00712337	0.0169374	-1.26
rumtor8_01637	-0.332587	9.51057	0.00528964	0.013077	-1.26
rumtor8_01662	-0.330797	8.4958	0.00421473	0.0107365	-1.26
rumtor8_02434	-0.336332	9.4094	0.0030627	0.00812491	-1.26
rumtor8_01570	-0.335726	7.37601	0.00178343	0.00509626	-1.26
rumtor8_02404	-0.332772	7.00255	0.00152248	0.00442718	-1.26
rumtor8_00710	-0.330255	7.12289	0.0012878	0.00382651	-1.26
rumtor8_00426	-0.317386	0.0616356	0.283199	0.372693	-1.25
rumtor8_00682	-0.32058	2.5722	0.0460205	0.0821147	-1.25
rumtor8_00454	-0.318337	4.79093	0.0299331	0.0573388	-1.25
rumtor8_01175	-0.320605	3.11482	0.0267332	0.0523056	-1.25
rumtor8_01060	-0.321356	8.14452	0.0204672	0.0416612	-1.25
rumtor8_02500	-0.318233	6.84325	0.0142122	0.0305872	-1.25
rumtor8_01517	-0.32014	6.41785	0.00570022	0.0138871	-1.25
rumtor8_00215	-0.316416	5.40448	0.00429852	0.0109244	-1.25
rumtor8_02224	-0.319842	6.32831	0.00340983	0.00892621	-1.25
rumtor8_02048	-0.317526	7.65896	0.00314139	0.00830334	-1.25
rumtor8_00294	-0.318535	7.18444	0.00242199	0.00663535	-1.25
rumtor8_02247	-0.316146	6.3149	0.00240299	0.00659988	-1.25
rumtor8_01560	-0.321032	7.5954	0.00228143	0.00628981	-1.25
rumtor8_01657	-0.32565	5.52266	0.00196603	0.00550386	-1.25
rumtor8_02008	-0.31282	0.372141	0.243635	0.326746	-1.24
rumtor8_01078	-0.307414	0.618345	0.223344	0.30498	-1.24
rumtor8_00603	-0.307113	1.583	0.176365	0.251719	-1.24
rumtor8_01754	-0.307209	3.63306	0.0478113	0.0847989	-1.24
rumtor8_02103	-0.309864	3.21496	0.0439507	0.0794335	-1.24
rumtor8_01623	-0.30855	6.59064	0.041291	0.0756366	-1.24
rumtor8_01188	-0.308952	4.34138	0.0163674	0.03439	-1.24
rumtor8_02230	-0.311261	4.99308	0.0154668	0.0329042	-1.24
rumtor8_01177	-0.311358	4.87029	0.0115751	0.025804	-1.24
rumtor8_02449	-0.313347	8.50971	0.00972342	0.0222221	-1.24
rumtor8_01835	-0.308333	12.7568	0.00910851	0.0209929	-1.24
rumtor8_00128	-0.30457	5.67122	0.00644478	0.0155446	-1.24
rumtor8_01891	-0.307218	6.13211	0.00633789	0.0153037	-1.24
rumtor8_02450	-0.313272	10.6645	0.00610476	0.0147735	-1.24
rumtor8_01072	-0.305078	9.00203	0.0056024	0.0136948	-1.24
rumtor8_02676	-0.311151	6.63498	0.00483186	0.0120547	-1.24
rumtor8_02257	-0.312909	7.74287	0.00474435	0.0118636	-1.24
rumtor8_00742	-0.314787	7.22547	0.00258065	0.00703821	-1.24
rumtor8_00400	-0.294622	-0.169227	0.35662	0.452896	-1.23
rumtor8_00917	-0.293376	0.787573	0.327419	0.420967	-1.23
rumtor8_01320	-0.296666	0.562054	0.272595	0.360699	-1.23
rumtor8_00303	-0.302675	2.89847	0.120959	0.18398	-1.23
rumtor8_01572	-0.295617	2.503	0.109993	0.170145	-1.23
rumtor8_00275	-0.29512	4.04963	0.0769181	0.126915	-1.23
rumtor8_02408	-0.300339	2.94119	0.0657357	0.110729	-1.23
rumtor8_02153	-0.293412	3.19163	0.0415524	0.0760514	-1.23
rumtor8_01626	-0.299518	5.03837	0.0305633	0.0583407	-1.23
rumtor8_00462	-0.294597	7.66497	0.0295416	0.0566887	-1.23
rumtor8_01176	-0.297378	3.62281	0.0278295	0.0539816	-1.23
rumtor8_00681	-0.303113	3.81601	0.0193539	0.0397533	-1.23
rumtor8_01625	-0.303384	6.17792	0.0161922	0.0341069	-1.23
rumtor8_01708	-0.29321	4.35959	0.0150017	0.0320959	-1.23
rumtor8_02142	-0.294319	4.89483	0.0127382	0.0278193	-1.23
rumtor8_02612	-0.299083	5.93645	0.0120218	0.0265822	-1.23
rumtor8_01209	-0.29854	9.94251	0.00767763	0.0181169	-1.23
rumtor8_01606	-0.298028	7.31499	0.00703209	0.016757	-1.23
rumtor8_02401	-0.30197	7.87334	0.00649345	0.0155929	-1.23
rumtor8_01522	-0.301949	6.13951	0.00620936	0.01501	-1.23
rumtor8_01961	-0.299833	6.10655	0.00542986	0.0133781	-1.23
rumtor8_01179	-0.304184	6.07385	0.00460291	0.0115497	-1.23
rumtor8_00741	-0.300509	7.66881	0.00458127	0.0115087	-1.23
rumtor8_00286	-0.302973	5.86418	0.00457181	0.0114982	-1.23
rumtor8_00181	-0.301138	6.6974	0.00441018	0.011169	-1.23
rumtor8_02496	-0.300135	5.9966	0.00400733	0.0102803	-1.23
rumtor8_01820	-0.302994	5.64834	0.00388827	0.0099984	-1.23
rumtor8_00179	-0.301286	6.70623	0.00369008	0.00952871	-1.23
rumtor8_01318	-0.283157	-0.0242106	0.324676	0.418925	-1.22
rumtor8_01755	-0.281796	2.88787	0.163485	0.236906	-1.22
rumtor8_00335	-0.283517	1.29685	0.157965	0.230287	-1.22
rumtor8_01615	-0.29059	2.2128	0.101778	0.159822	-1.22
rumtor8_00105	-0.284729	3.05392	0.0684303	0.114735	-1.22
rumtor8_00911	-0.288231	1.99206	0.0672613	0.113211	-1.22
rumtor8_01931	-0.291581	2.56768	0.0535668	0.0930627	-1.22
rumtor8_01058	-0.286599	3.47369	0.0493687	0.0868538	-1.22
rumtor8_01990	-0.286528	5.02622	0.0462578	0.0824464	-1.22
rumtor8_02430	-0.288006	4.02402	0.0308941	0.0587663	-1.22
rumtor8_02437	-0.280971	7.12963	0.0154693	0.0329042	-1.22
rumtor8_00214	-0.284824	5.0086	0.0140503	0.0302985	-1.22
rumtor8_02423	-0.289129	5.0094	0.0131852	0.0285805	-1.22
rumtor8_00435	-0.287158	11.2428	0.0130753	0.0283929	-1.22
rumtor8_01784	-0.288193	4.90052	0.0127436	0.0278193	-1.22
rumtor8_01181	-0.289512	4.87712	0.0119865	0.026531	-1.22
rumtor8_02261	-0.289295	4.40892	0.0119495	0.0264762	-1.22
rumtor8_01636	-0.288855	6.29945	0.00891605	0.0206145	-1.22
rumtor8_02188	-0.292155	7.71097	0.00880912	0.0204327	-1.22
rumtor8_01178	-0.282587	5.90924	0.00853462	0.0198806	-1.22
rumtor8_01144	-0.287831	5.79618	0.00790012	0.0185815	-1.22
rumtor8_01073	-0.283976	6.94999	0.00773654	0.0182361	-1.22
rumtor8_00709	-0.286476	7.68369	0.00695322	0.0165872	-1.22
rumtor8_00582	-0.278537	5.44192	0.171133	0.245539	-1.21
rumtor8_00213	-0.272849	2.27668	0.152313	0.223393	-1.21
rumtor8_02101	-0.278397	1.91418	0.134355	0.200017	-1.21
rumtor8_01714	-0.273023	1.73746	0.115401	0.177251	-1.21
rumtor8_00532	-0.270061	2.0372	0.0981788	0.155515	-1.21
rumtor8_02452	-0.277414	2.37274	0.0857858	0.138796	-1.21
rumtor8_02483	-0.276674	2.35712	0.0689108	0.115452	-1.21
rumtor8_00274	-0.272506	4.54637	0.0605458	0.103426	-1.21
rumtor8_02513	-0.275557	4.59966	0.0409241	0.0752175	-1.21
rumtor8_00153	-0.27638	4.66075	0.0347382	0.0647218	-1.21
rumtor8_00437	-0.280095	5.41561	0.023767	0.0471443	-1.21
rumtor8_01893	-0.269699	5.32376	0.0230067	0.0458871	-1.21
rumtor8_02268	-0.274678	4.38073	0.0209081	0.0423214	-1.21
rumtor8_01658	-0.279867	6.00396	0.0170459	0.0355953	-1.21
rumtor8_01566	-0.277592	4.45698	0.0163739	0.03439	-1.21
rumtor8_02460	-0.275118	4.4144	0.0159949	0.0337894	-1.21
rumtor8_02221	-0.275507	5.21953	0.0156499	0.0332217	-1.21
rumtor8_00632	-0.270809	7.55537	0.0141253	0.0304301	-1.21
rumtor8_00930	-0.277856	8.11068	0.0132746	0.0287396	-1.21
rumtor8_00929	-0.276083	5.72788	0.0127109	0.0278193	-1.21
rumtor8_02271	-0.277673	7.35287	0.0126345	0.0276841	-1.21
rumtor8_02440	-0.272575	7.63142	0.012154	0.0268472	-1.21
rumtor8_00284	-0.27746	7.27518	0.011923	0.0264714	-1.21
rumtor8_01525	-0.27241	5.70513	0.0106347	0.0240274	-1.21
rumtor8_00660	-0.280151	7.36996	0.00968119	0.0221721	-1.21
rumtor8_00583	-0.261176	1.53338	0.434073	0.532626	-1.2
rumtor8_02151	-0.261821	3.05634	0.105653	0.164602	-1.2
rumtor8_01554	-0.258795	6.73462	0.0567022	0.0977036	-1.2
rumtor8_02233	-0.260111	4.93619	0.0501489	0.0880132	-1.2
rumtor8_01843	-0.264677	5.11136	0.0412067	0.0755457	-1.2
rumtor8_00326	-0.257946	7.25281	0.0278844	0.0540323	-1.2
rumtor8_00720	-0.262458	7.29439	0.0271612	0.0529133	-1.2
rumtor8_00460	-0.264341	6.92596	0.026983	0.0526132	-1.2
rumtor8_00934	-0.266455	8.38519	0.0268701	0.05244	-1.2
rumtor8_00442	-0.258663	6.49426	0.0267561	0.0523056	-1.2
rumtor8_00436	-0.259543	11.1557	0.0251118	0.0494291	-1.2
rumtor8_02405	-0.257991	6.12737	0.0203037	0.0413671	-1.2
rumtor8_00931	-0.263049	6.0731	0.0182557	0.0377238	-1.2
rumtor8_00734	-0.264262	6.02875	0.0147203	0.031587	-1.2
rumtor8_01198	-0.265789	5.29159	0.0146161	0.0313944	-1.2
rumtor8_00733	-0.264636	5.57946	0.0130563	0.02838	-1.2
rumtor8_01199	-0.267953	6.18454	0.0122734	0.0270313	-1.2
rumtor8_02267	-0.266492	7.18295	0.0121865	0.0268917	-1.2
rumtor8_01649	-0.260753	6.91309	0.0108082	0.0243688	-1.2
rumtor8_00136	-0.251953	0.354061	0.338355	0.431968	-1.19
rumtor8_02171	-0.252773	0.967895	0.282697	0.372483	-1.19
rumtor8_02177	-0.250848	1.29324	0.212562	0.293013	-1.19
rumtor8_01712	-0.249701	1.99088	0.198128	0.276795	-1.19
rumtor8_02572	-0.256017	2.56257	0.122789	0.18627	-1.19
rumtor8_00680	-0.24651	3.18382	0.100539	0.158333	-1.19
rumtor8_02642	-0.256439	3.3334	0.089729	0.143593	-1.19
rumtor8_01397	-0.249358	2.98752	0.0885222	0.142289	-1.19
rumtor8_01037	-0.253789	4.79982	0.051199	0.0894955	-1.19
rumtor8_00297	-0.251925	3.9007	0.0425129	0.0773544	-1.19
rumtor8_01650	-0.250396	5.33836	0.0364264	0.0676357	-1.19
rumtor8_00187	-0.250023	8.59482	0.0354206	0.0658806	-1.19
rumtor8_01293	-0.246269	8.46699	0.0308413	0.0587663	-1.19
rumtor8_00461	-0.252057	6.10663	0.0282635	0.0547182	-1.19
rumtor8_01527	-0.245259	5.26551	0.0267772	0.0523056	-1.19
rumtor8_00561	-0.245667	7.31565	0.0209357	0.0423379	-1.19
rumtor8_01061	-0.253895	6.97907	0.0183359	0.0378537	-1.19
rumtor8_02225	-0.250335	5.94916	0.0180949	0.0374982	-1.19
rumtor8_00925	-0.248769	6.67639	0.0156867	0.0332674	-1.19
rumtor8_02432	-0.251321	5.70366	0.0144769	0.031126	-1.19
rumtor8_02461	-0.253541	5.70509	0.0127473	0.0278193	-1.19
rumtor8_02414	-0.232838	0.849445	0.422415	0.520079	-1.18
rumtor8_00702	-0.242083	0.163823	0.410468	0.508532	-1.18
rumtor8_00907	-0.234304	0.923643	0.362891	0.459254	-1.18
rumtor8_00273	-0.239744	2.55417	0.202014	0.281142	-1.18
rumtor8_00775	-0.240123	1.85003	0.157214	0.229395	-1.18
rumtor8_02421	-0.241815	2.85597	0.119684	0.182576	-1.18
rumtor8_01713	-0.24004	2.5854	0.105102	0.164213	-1.18
rumtor8_01174	-0.233679	2.65682	0.098829	0.156318	-1.18
rumtor8_01632	-0.238381	4.70542	0.0853624	0.138436	-1.18
rumtor8_01942	-0.238859	4.98834	0.056359	0.0972841	-1.18
rumtor8_00922	-0.233167	7.13776	0.0529355	0.092161	-1.18
rumtor8_00936	-0.236423	6.5024	0.0336659	0.0630364	-1.18
rumtor8_00563	-0.236113	7.41903	0.0291204	0.0559791	-1.18
rumtor8_02226	-0.237573	6.41711	0.0285704	0.0551164	-1.18
rumtor8_01821	-0.235297	7.60185	0.028456	0.054993	-1.18
rumtor8_00892	-0.233963	7.21787	0.028292	0.0547246	-1.18
rumtor8_00285	-0.239951	5.24546	0.0263984	0.0517048	-1.18
rumtor8_00933	-0.241689	6.34768	0.0263573	0.0517048	-1.18
rumtor8_01659	-0.241679	5.50748	0.0249795	0.0492802	-1.18
rumtor8_01565	-0.239885	6.17352	0.0245937	0.0486072	-1.18
rumtor8_00901	-0.240509	5.84023	0.0221388	0.0442777	-1.18
rumtor8_01969	-0.243465	6.68648	0.0178518	0.0371357	-1.18
rumtor8_00652	-0.224398	0.247042	0.381795	0.478245	-1.17
rumtor8_01868	-0.227621	0.594729	0.355946	0.452462	-1.17
rumtor8_00805	-0.227226	1.05884	0.282272	0.372148	-1.17
rumtor8_02122	-0.227265	1.93494	0.173794	0.248702	-1.17
rumtor8_01526	-0.223155	3.47428	0.158862	0.23144	-1.17
rumtor8_00104	-0.231609	2.40993	0.132836	0.198421	-1.17
rumtor8_01989	-0.224093	5.07564	0.101709	0.159822	-1.17
rumtor8_00776	-0.220863	4.24474	0.0924169	0.147569	-1.17
rumtor8_02420	-0.221961	3.68072	0.0860348	0.138906	-1.17
rumtor8_00912	-0.226806	3.81167	0.0803987	0.131661	-1.17
rumtor8_00701	-0.225168	4.34251	0.078635	0.129258	-1.17
rumtor8_01559	-0.221387	4.14603	0.078503	0.129139	-1.17
rumtor8_02124	-0.224146	11.0749	0.0705635	0.117858	-1.17
rumtor8_01145	-0.223018	7.82038	0.0613375	0.104615	-1.17
rumtor8_01644	-0.221024	6.50522	0.0591014	0.101436	-1.17
rumtor8_00722	-0.226331	12.6306	0.0539043	0.0935487	-1.17
rumtor8_00923	-0.232186	7.90052	0.0471804	0.0838848	-1.17
rumtor8_00465	-0.230183	7.91513	0.0443456	0.0798881	-1.17
rumtor8_00751	-0.224854	9.08245	0.0418895	0.076383	-1.17
rumtor8_02166	-0.224002	6.33531	0.0400758	0.0737828	-1.17
rumtor8_02262	-0.22465	5.74549	0.036578	0.0678017	-1.17
rumtor8_00732	-0.228976	6.0935	0.0361003	0.0670874	-1.17
rumtor8_01959	-0.222652	7.00985	0.0336889	0.0630364	-1.17
rumtor8_01180	-0.227157	5.91355	0.0302028	0.0577539	-1.17
rumtor8_00210	-0.219191	1.0466	0.303703	0.394905	-1.16
rumtor8_00529	-0.219843	1.73955	0.239873	0.323294	-1.16
rumtor8_01764	-0.217058	3.06637	0.222925	0.304641	-1.16
rumtor8_02556	-0.217371	3.10355	0.165377	0.23933	-1.16
rumtor8_01057	-0.218361	3.18563	0.143883	0.212618	-1.16
rumtor8_00772	-0.208086	5.73631	0.107796	0.16746	-1.16
rumtor8_00634	-0.215638	4.22945	0.100166	0.158088	-1.16
rumtor8_00440	-0.218478	6.44877	0.0765428	0.126583	-1.16
rumtor8_02524	-0.212515	3.95363	0.0761949	0.126104	-1.16
rumtor8_00185	-0.213085	5.1496	0.0755013	0.125307	-1.16
rumtor8_01660	-0.214104	6.67224	0.0680003	0.11419	-1.16
rumtor8_01066	-0.212579	8.5532	0.0636465	0.107943	-1.16
rumtor8_01651	-0.218427	5.57828	0.0632682	0.107487	-1.16
rumtor8_00556	-0.209806	8.40975	0.0585506	0.10065	-1.16
rumtor8_01557	-0.214479	8.43029	0.0554092	0.0958548	-1.16
rumtor8_01805	-0.215931	7.17695	0.0527014	0.0918269	-1.16
rumtor8_02260	-0.209604	6.73563	0.0491784	0.0867292	-1.16
rumtor8_01543	-0.21521	5.75561	0.0486092	0.0858645	-1.16
rumtor8_01294	-0.211395	7.36729	0.047051	0.0837232	-1.16
rumtor8_02671	-0.208926	6.78528	0.045822	0.0818706	-1.16
rumtor8_01960	-0.21416	6.81039	0.0447121	0.0803491	-1.16
rumtor8_02406	-0.209028	5.75774	0.0434616	0.078817	-1.16
rumtor8_01326	-0.210119	6.73711	0.0427922	0.0777327	-1.16
rumtor8_00932	-0.218222	5.54562	0.0425851	0.077421	-1.16
rumtor8_01605	-0.213746	6.83326	0.0420349	0.0765485	-1.16
rumtor8_01205	-0.209276	5.71731	0.0416664	0.0761321	-1.16
rumtor8_00683	-0.21319	6.49586	0.0403678	0.0742576	-1.16
rumtor8_00308	-0.219559	6.58123	0.038732	0.0716115	-1.16
rumtor8_01785	-0.219479	6.67404	0.0375006	0.0693936	-1.16
rumtor8_00631	-0.214858	5.80197	0.0365124	0.0677376	-1.16
rumtor8_01798	-0.199803	2.59602	0.261758	0.348051	-1.15
rumtor8_02169	-0.207641	2.19889	0.247928	0.331891	-1.15
rumtor8_02636	-0.20572	1.96744	0.239222	0.322816	-1.15
rumtor8_02640	-0.199745	2.1707	0.211664	0.292145	-1.15
rumtor8_02575	-0.198622	2.92465	0.194881	0.272783	-1.15
rumtor8_02477	-0.201115	2.58468	0.185311	0.262423	-1.15
rumtor8_00399	-0.196164	3.79303	0.162447	0.235716	-1.15
rumtor8_00493	-0.201078	4.82286	0.138822	0.206104	-1.15
rumtor8_00958	-0.203788	4.81393	0.134339	0.200017	-1.15
rumtor8_01056	-0.204447	3.40263	0.128541	0.193078	-1.15
rumtor8_01638	-0.196218	4.62911	0.109979	0.170145	-1.15
rumtor8_00378	-0.205432	4.11123	0.109783	0.170062	-1.15
rumtor8_01394	-0.207333	4.12036	0.105066	0.164213	-1.15
rumtor8_01878	-0.2012	4.14845	0.102917	0.161145	-1.15
rumtor8_02422	-0.20657	4.22711	0.102522	0.160643	-1.15
rumtor8_00186	-0.206231	8.9628	0.0946938	0.150873	-1.15
rumtor8_02113	-0.201737	4.97514	0.0893221	0.143047	-1.15
rumtor8_00779	-0.201814	5.18661	0.0889676	0.142584	-1.15
rumtor8_00982	-0.197188	9.23616	0.0871379	0.140478	-1.15
rumtor8_00777	-0.205166	4.53902	0.0848964	0.137783	-1.15
rumtor8_02234	-0.204575	8.10387	0.0830278	0.134951	-1.15
rumtor8_00935	-0.201171	7.70569	0.0787919	0.129418	-1.15
rumtor8_00676	-0.202456	7.80627	0.0783101	0.128919	-1.15
rumtor8_00883	-0.20017	7.87208	0.0715024	0.119335	-1.15
rumtor8_00288	-0.205029	5.47953	0.0681225	0.114307	-1.15
rumtor8_02388	-0.203641	6.50553	0.0642253	0.1086	-1.15
rumtor8_02438	-0.202211	6.25682	0.0601245	0.102787	-1.15
rumtor8_00290	-0.203192	7.1958	0.054605	0.0946139	-1.15
rumtor8_00673	-0.207517	7.23756	0.050455	0.0884078	-1.15
rumtor8_01197	-0.206449	7.22152	0.0470505	0.0837232	-1.15
rumtor8_00838	-0.194319	1.61748	0.431693	0.530304	-1.14
rumtor8_01105	-0.18348	1.36795	0.420829	0.518894	-1.14
rumtor8_02620	-0.192239	1.49991	0.296035	0.387245	-1.14
rumtor8_01702	-0.190797	4.60943	0.243165	0.326318	-1.14
rumtor8_01627	-0.186319	4.8503	0.209136	0.289573	-1.14
rumtor8_02139	-0.188725	3.01667	0.199913	0.278931	-1.14
rumtor8_00276	-0.189918	3.50713	0.199573	0.278635	-1.14
rumtor8_02061	-0.193426	3.5838	0.183542	0.260256	-1.14
rumtor8_00277	-0.19495	3.19386	0.180224	0.256219	-1.14
rumtor8_01516	-0.19509	4.75948	0.164044	0.237558	-1.14
rumtor8_02415	-0.188821	3.82459	0.142653	0.211215	-1.14
rumtor8_01574	-0.183196	5.15487	0.129483	0.194224	-1.14
rumtor8_00151	-0.190848	4.85769	0.124324	0.18804	-1.14
rumtor8_01604	-0.187435	6.57564	0.119705	0.182576	-1.14
rumtor8_00839	-0.185522	10.1814	0.107577	0.167239	-1.14
rumtor8_00444	-0.193088	4.9648	0.105972	0.16498	-1.14
rumtor8_00740	-0.185353	5.36557	0.105331	0.164289	-1.14
rumtor8_02646	-0.187629	5.99077	0.104988	0.164213	-1.14
rumtor8_01614	-0.188755	5.30628	0.10052	0.158333	-1.14
rumtor8_01808	-0.187281	7.90652	0.0997555	0.157669	-1.14
rumtor8_01167	-0.189358	7.73316	0.0976726	0.154826	-1.14
rumtor8_01806	-0.193277	8.06558	0.0889544	0.142584	-1.14
rumtor8_00562	-0.182881	7.05628	0.0875943	0.141073	-1.14
rumtor8_00146	-0.184115	7.45671	0.0859581	0.138885	-1.14
rumtor8_01192	-0.187771	7.465	0.0827544	0.134607	-1.14
rumtor8_00754	-0.191192	6.07946	0.0814414	0.132916	-1.14
rumtor8_00882	-0.188217	6.10027	0.0814393	0.132916	-1.14
rumtor8_01193	-0.18696	6.38033	0.0778272	0.128221	-1.14
rumtor8_01807	-0.191175	6.76528	0.075541	0.125307	-1.14
rumtor8_00188	-0.194631	5.59848	0.0753677	0.12521	-1.14
rumtor8_00737	-0.195111	5.95564	0.0674378	0.11342	-1.14
rumtor8_01196	-0.193353	6.00817	0.0650284	0.109622	-1.14
rumtor8_01819	-0.190649	5.68039	0.0630897	0.107267	-1.14
rumtor8_00998	-0.181837	2.28773	0.337357	0.430946	-1.13
rumtor8_01703	-0.1761	3.51425	0.303076	0.39446	-1.13
rumtor8_00729	-0.182419	2.247	0.263406	0.34939	-1.13
rumtor8_00633	-0.174591	3.15325	0.258595	0.344437	-1.13
rumtor8_00180	-0.17725	3.2289	0.238187	0.321819	-1.13
rumtor8_00955	-0.182606	3.70772	0.18641	0.263636	-1.13
rumtor8_00149	-0.181846	3.5522	0.167461	0.241864	-1.13
rumtor8_00607	-0.178116	5.29289	0.135813	0.20205	-1.13
rumtor8_01631	-0.18194	5.83411	0.128266	0.19293	-1.13
rumtor8_02128	-0.176994	8.33875	0.126498	0.190798	-1.13
rumtor8_02189	-0.172621	5.41416	0.124768	0.18858	-1.13
rumtor8_01065	-0.17006	7.51967	0.118902	0.181733	-1.13
rumtor8_00675	-0.178486	8.03819	0.11523	0.177224	-1.13
rumtor8_00610	-0.179776	5.32393	0.113788	0.175145	-1.13
rumtor8_01515	-0.171448	5.21961	0.113164	0.174431	-1.13
rumtor8_00545	-0.182268	6.64715	0.112491	0.173516	-1.13
rumtor8_00544	-0.180404	6.13553	0.112147	0.173108	-1.13
rumtor8_00674	-0.176095	8.89381	0.109521	0.169778	-1.13
rumtor8_02499	-0.179003	8.92605	0.109416	0.169735	-1.13
rumtor8_02360	-0.17939	6.6507	0.105341	0.164289	-1.13
rumtor8_01063	-0.180786	6.65021	0.102421	0.160599	-1.13
rumtor8_02495	-0.17469	6.75295	0.0966026	0.153443	-1.13
rumtor8_00441	-0.175065	7.01909	0.0954759	0.152008	-1.13
rumtor8_02525	-0.18031	6.5104	0.0856276	0.138724	-1.13
rumtor8_00913	-0.169279	0.444746	0.530024	0.618977	-1.12
rumtor8_00837	-0.163909	2.47573	0.414637	0.513114	-1.12
rumtor8_02661	-0.158663	2.6588	0.302879	0.39446	-1.12
rumtor8_01793	-0.161762	2.93146	0.298914	0.390543	-1.12
rumtor8_02150	-0.16108	2.77852	0.275962	0.364491	-1.12
rumtor8_02065	-0.162945	4.52344	0.213475	0.293241	-1.12
rumtor8_01691	-0.167938	3.44448	0.210513	0.291047	-1.12
rumtor8_02029	-0.162157	4.96997	0.190034	0.267028	-1.12
rumtor8_02047	-0.167792	4.24246	0.189738	0.266803	-1.12
rumtor8_01823	-0.165628	4.44889	0.183328	0.260123	-1.12
rumtor8_00879	-0.157931	5.90512	0.163067	0.236457	-1.12
rumtor8_00628	-0.166446	5.97186	0.162393	0.235716	-1.12
rumtor8_00987	-0.160445	8.72071	0.161417	0.234534	-1.12
rumtor8_01189	-0.162518	4.66478	0.160012	0.232802	-1.12
rumtor8_02062	-0.167544	4.71001	0.15972	0.232534	-1.12
rumtor8_00289	-0.165195	4.48578	0.14729	0.216755	-1.12
rumtor8_00475	-0.164675	6.50375	0.147098	0.216619	-1.12
rumtor8_00293	-0.167169	5.95508	0.142637	0.211215	-1.12
rumtor8_00677	-0.168526	8.7353	0.133899	0.199748	-1.12
rumtor8_02127	-0.158971	5.89319	0.130094	0.194872	-1.12
rumtor8_00739	-0.162286	6.62361	0.128541	0.193078	-1.12
rumtor8_01952	-0.167941	6.57354	0.120964	0.18398	-1.12
rumtor8_01195	-0.167421	6.04584	0.11951	0.182534	-1.12
rumtor8_01247	-0.158831	5.81781	0.117208	0.179648	-1.12
rumtor8_00910	-0.146283	1.36458	0.456581	0.553693	-1.11
rumtor8_01852	-0.145046	2.09678	0.397012	0.494675	-1.11
rumtor8_01951	-0.147016	2.8997	0.38185	0.478245	-1.11
rumtor8_01611	-0.147002	2.80741	0.370219	0.466361	-1.11
rumtor8_02629	-0.150031	3.87028	0.285218	0.374897	-1.11
rumtor8_01019	-0.144132	11.2326	0.28105	0.370761	-1.11
rumtor8_00272	-0.154839	6.5971	0.25594	0.34115	-1.11
rumtor8_01955	-0.145199	4.00318	0.229777	0.312198	-1.11
rumtor8_00464	-0.152207	4.70532	0.224695	0.306441	-1.11
rumtor8_01590	-0.147505	7.39636	0.218567	0.299584	-1.11
rumtor8_01191	-0.148745	4.79237	0.213217	0.293241	-1.11
rumtor8_01329	-0.149407	5.5086	0.205991	0.285764	-1.11
rumtor8_02264	-0.145397	7.32617	0.201656	0.280823	-1.11
rumtor8_00956	-0.156116	4.49377	0.198019	0.276795	-1.11
rumtor8_01970	-0.145307	5.19569	0.193937	0.271637	-1.11
rumtor8_01804	-0.15621	7.77624	0.193472	0.271159	-1.11
rumtor8_01953	-0.153544	4.9171	0.190659	0.267734	-1.11
rumtor8_02164	-0.144451	7.29743	0.188933	0.266168	-1.11
rumtor8_01246	-0.144852	5.54809	0.173567	0.248539	-1.11
rumtor8_00306	-0.144948	6.28188	0.171585	0.245864	-1.11
rumtor8_00752	-0.145464	6.37615	0.170687	0.245222	-1.11
rumtor8_00528	-0.151876	7.66555	0.16879	0.243138	-1.11
rumtor8_00693	-0.15254	7.12891	0.165734	0.239687	-1.11
rumtor8_01789	-0.147363	6.50857	0.157248	0.229395	-1.11
rumtor8_00322	-0.15499	6.60495	0.155948	0.227803	-1.11
rumtor8_00715	-0.150937	7.11574	0.153834	0.225076	-1.11
rumtor8_00323	-0.154385	6.56858	0.148715	0.218386	-1.11
rumtor8_00750	-0.154429	7.43887	0.146977	0.216587	-1.11
rumtor8_01194	-0.155125	5.65086	0.146547	0.216246	-1.11
rumtor8_00738	-0.156983	6.66271	0.132918	0.198421	-1.11
rumtor8_01079	-0.143759	1.07495	0.527236	0.61696	-1.1
rumtor8_00601	-0.142245	1.2034	0.486909	0.583648	-1.1
rumtor8_00602	-0.140319	1.71933	0.435705	0.534027	-1.1
rumtor8_00884	-0.134319	3.39249	0.327339	0.420967	-1.1
rumtor8_00302	-0.139939	2.75729	0.322283	0.41633	-1.1
rumtor8_00438	-0.141835	4.54345	0.294548	0.385532	-1.1
rumtor8_00265	-0.136983	4.83644	0.265626	0.351906	-1.1
rumtor8_01405	-0.140726	7.70368	0.260854	0.347062	-1.1
rumtor8_02608	-0.137243	4.98632	0.253404	0.338183	-1.1
rumtor8_01555	-0.142849	6.17852	0.245129	0.328346	-1.1
rumtor8_00985	-0.140655	5.02654	0.241546	0.324675	-1.1
rumtor8_02265	-0.131253	6.28626	0.240043	0.323324	-1.1
rumtor8_02274	-0.143654	5.46129	0.228741	0.310984	-1.1
rumtor8_00307	-0.138861	4.97707	0.221231	0.302664	-1.1
rumtor8_01064	-0.138536	7.39584	0.215944	0.296362	-1.1
rumtor8_01851	-0.1356	5.92284	0.213321	0.293241	-1.1
rumtor8_01328	-0.139126	5.89006	0.211088	0.291534	-1.1
rumtor8_00735	-0.141604	9.08016	0.210601	0.291047	-1.1
rumtor8_02594	-0.143384	5.32172	0.204859	0.284374	-1.1
rumtor8_02211	-0.134663	5.53901	0.202807	0.281885	-1.1
rumtor8_01593	-0.137968	7.68414	0.201143	0.280288	-1.1
rumtor8_02263	-0.137321	6.35539	0.189712	0.266803	-1.1
rumtor8_02190	-0.137373	5.59667	0.188151	0.265238	-1.1
rumtor8_02165	-0.139047	6.84323	0.18666	0.263655	-1.1
rumtor8_00443	-0.136178	5.83133	0.185851	0.263017	-1.1
rumtor8_01907	-0.140111	5.73323	0.179087	0.254936	-1.1
rumtor8_01074	-0.141089	5.91144	0.170417	0.244996	-1.1
rumtor8_02369	-0.121601	1.3587	0.663359	0.737893	-1.09
rumtor8_00340	-0.127508	0.755405	0.596765	0.68157	-1.09
rumtor8_00496	-0.119616	1.4749	0.554601	0.641293	-1.09
rumtor8_00875	-0.129412	1.68172	0.527745	0.61696	-1.09
rumtor8_00133	-0.1284	1.80552	0.466315	0.562678	-1.09
rumtor8_01842	-0.130763	1.99213	0.454441	0.551405	-1.09
rumtor8_00279	-0.125715	4.8331	0.41563	0.51405	-1.09
rumtor8_02064	-0.130453	3.41893	0.361419	0.457923	-1.09
rumtor8_01954	-0.123427	4.61893	0.354512	0.451272	-1.09
rumtor8_02144	-0.118853	4.80684	0.33709	0.430859	-1.09
rumtor8_01091	-0.123885	5.15501	0.322205	0.41633	-1.09
rumtor8_02514	-0.125306	5.18461	0.287496	0.377664	-1.09
rumtor8_02607	-0.120197	6.76182	0.262336	0.348608	-1.09
rumtor8_00736	-0.127824	6.93311	0.255372	0.3406	-1.09
rumtor8_02424	-0.125526	6.35923	0.252419	0.337075	-1.09
rumtor8_02210	-0.129164	6.10954	0.240659	0.323753	-1.09
rumtor8_02242	-0.121758	6.35964	0.239058	0.322795	-1.09
rumtor8_00767	-0.126933	6.32544	0.219221	0.300291	-1.09
rumtor8_01641	-0.125677	6.48023	0.213182	0.293241	-1.09
rumtor8_01988	-0.116378	1.66815	0.57628	0.661993	-1.08
rumtor8_02105	-0.108949	2.1023	0.523782	0.613662	-1.08
rumtor8_00140	-0.107154	5.32173	0.501701	0.595155	-1.08
rumtor8_01666	-0.11086	2.07528	0.489362	0.585833	-1.08
rumtor8_02471	-0.115949	3.00742	0.47195	0.567591	-1.08
rumtor8_02054	-0.10732	3.33579	0.444531	0.541796	-1.08
rumtor8_02433	-0.10678	4.29031	0.441887	0.540035	-1.08
rumtor8_01639	-0.105968	4.79583	0.438222	0.536508	-1.08
rumtor8_00156	-0.110895	3.96885	0.385489	0.482248	-1.08
rumtor8_01809	-0.115923	4.51106	0.36012	0.456809	-1.08
rumtor8_01190	-0.110887	4.24181	0.353404	0.450389	-1.08
rumtor8_02609	-0.117064	4.23172	0.335004	0.428947	-1.08
rumtor8_02129	-0.112356	8.19041	0.332973	0.426848	-1.08
rumtor8_00476	-0.108076	6.06386	0.33117	0.424787	-1.08
rumtor8_00282	-0.104714	5.90142	0.328204	0.42123	-1.08
rumtor8_01447	-0.110077	8.43511	0.326312	0.420288	-1.08
rumtor8_00630	-0.107821	5.4537	0.307042	0.398533	-1.08
rumtor8_00698	-0.107171	5.72197	0.302138	0.39381	-1.08
rumtor8_00281	-0.112229	6.261	0.292898	0.383834	-1.08
rumtor8_02161	-0.113911	7.52325	0.288753	0.379086	-1.08
rumtor8_00647	-0.116243	7.44116	0.27435	0.362581	-1.08
rumtor8_00182	-0.115259	6.869	0.262832	0.348841	-1.08
rumtor8_02385	-0.0974638	0.46438	0.719029	0.786957	-1.07
rumtor8_00806	-0.0929566	1.26737	0.683814	0.756782	-1.07
rumtor8_00727	-0.0928618	1.90367	0.642965	0.720089	-1.07
rumtor8_00118	-0.0920968	2.67967	0.599264	0.683349	-1.07
rumtor8_02067	-0.0947765	2.63128	0.594255	0.679059	-1.07
rumtor8_00098	-0.0926432	3.86891	0.507476	0.600371	-1.07
rumtor8_01652	-0.0966878	5.49184	0.485211	0.582253	-1.07
rumtor8_00608	-0.104264	2.51344	0.482942	0.57985	-1.07
rumtor8_00796	-0.0972216	4.08565	0.477821	0.574018	-1.07
rumtor8_01406	-0.100758	8.67196	0.464022	0.561466	-1.07
rumtor8_00938	-0.0911982	4.58397	0.448591	0.545218	-1.07
rumtor8_01506	-0.0952461	5.34637	0.433732	0.532507	-1.07
rumtor8_02185	-0.0916859	7.82757	0.426852	0.524769	-1.07
rumtor8_02231	-0.0994632	6.09239	0.417301	0.515824	-1.07
rumtor8_02186	-0.0921754	9.00326	0.407722	0.506282	-1.07
rumtor8_00189	-0.0915697	6.27625	0.405196	0.503432	-1.07
rumtor8_01812	-0.0932043	6.99745	0.390108	0.487247	-1.07
rumtor8_00989	-0.104293	8.92544	0.384118	0.480809	-1.07
rumtor8_00880	-0.0946191	6.25382	0.378411	0.475031	-1.07
rumtor8_01846	-0.103235	8.12844	0.374001	0.470037	-1.07
rumtor8_01586	-0.0925862	7.22831	0.366711	0.463013	-1.07
rumtor8_01599	-0.101034	5.81988	0.36482	0.461134	-1.07
rumtor8_00699	-0.102009	6.30178	0.363773	0.460103	-1.07
rumtor8_00458	-0.0944299	6.61549	0.362186	0.458629	-1.07
rumtor8_01544	-0.103329	5.50244	0.35607	0.452462	-1.07
rumtor8_00970	-0.104095	7.85625	0.355637	0.45244	-1.07
rumtor8_02616	-0.0848634	0.219497	0.839603	0.879584	-1.06
rumtor8_01577	-0.0837501	0.502457	0.777011	0.835305	-1.06
rumtor8_01315	-0.0818478	0.506228	0.764422	0.824213	-1.06
rumtor8_02559	-0.0892655	1.41521	0.666875	0.74067	-1.06
rumtor8_00668	-0.0874125	2.39141	0.584098	0.668857	-1.06
rumtor8_00164	-0.0799232	2.40797	0.580188	0.664729	-1.06
rumtor8_01610	-0.0792885	3.01511	0.572327	0.658146	-1.06
rumtor8_02635	-0.0782409	3.76966	0.560659	0.646093	-1.06
rumtor8_01946	-0.0788088	4.56087	0.549019	0.636383	-1.06
rumtor8_02063	-0.0804031	4.17371	0.538571	0.626941	-1.06
rumtor8_00097	-0.078093	4.6063	0.537681	0.62624	-1.06
rumtor8_01595	-0.0820173	4.4027	0.517509	0.608605	-1.06
rumtor8_01822	-0.0817977	4.01225	0.516486	0.608058	-1.06
rumtor8_00626	-0.08223	6.37464	0.505925	0.599187	-1.06
rumtor8_01146	-0.0778669	6.21833	0.505562	0.599082	-1.06
rumtor8_02560	-0.0850281	4.13056	0.496231	0.590295	-1.06
rumtor8_01653	-0.0859074	6.46006	0.495008	0.590108	-1.06
rumtor8_00305	-0.0776482	5.70505	0.493153	0.588219	-1.06
rumtor8_02203	-0.0838721	3.92513	0.491456	0.586516	-1.06
rumtor8_00988	-0.085143	8.06999	0.489539	0.585833	-1.06
rumtor8_00753	-0.077833	7.50883	0.466026	0.562678	-1.06
rumtor8_02232	-0.0853687	4.99559	0.465956	0.562678	-1.06
rumtor8_01446	-0.0808695	8.70364	0.462992	0.560531	-1.06
rumtor8_00625	-0.0838438	7.25615	0.460629	0.558291	-1.06
rumtor8_02162	-0.0797541	6.59016	0.451973	0.548717	-1.06
rumtor8_02619	-0.0855184	5.1498	0.450911	0.547732	-1.06
rumtor8_01844	-0.0907999	10.9568	0.445743	0.542969	-1.06
rumtor8_00570	-0.0866807	8.03761	0.442343	0.540035	-1.06
rumtor8_00266	-0.0811525	5.84377	0.440393	0.538764	-1.06
rumtor8_00309	-0.0812575	6.84058	0.436423	0.534606	-1.06
rumtor8_00881	-0.0845217	5.7502	0.403105	0.501212	-1.06
rumtor8_02269	-0.0641077	0.443743	0.874942	0.906947	-1.05
rumtor8_00604	-0.0636992	0.755098	0.832103	0.874637	-1.05
rumtor8_00011	-0.0699569	0.915223	0.807369	0.85485	-1.05
rumtor8_01575	-0.0757299	0.458912	0.802091	0.850996	-1.05
rumtor8_01800	-0.0697414	2.16352	0.707914	0.776353	-1.05
rumtor8_00637	-0.0680014	2.90887	0.65939	0.734604	-1.05
rumtor8_01330	-0.0726821	3.49902	0.625707	0.705743	-1.05
rumtor8_00447	-0.0636667	5.0567	0.614865	0.696038	-1.05
rumtor8_02472	-0.0728133	3.43549	0.609669	0.69149	-1.05
rumtor8_02143	-0.0752326	4.43286	0.607586	0.689589	-1.05
rumtor8_00986	-0.0733341	4.20167	0.607579	0.689589	-1.05
rumtor8_01355	-0.0636143	4.82381	0.601632	0.68569	-1.05
rumtor8_00700	-0.067672	5.32454	0.598244	0.682544	-1.05
rumtor8_00937	-0.0668661	4.90516	0.586718	0.671504	-1.05
rumtor8_00463	-0.0727902	4.68092	0.579158	0.664247	-1.05
rumtor8_02387	-0.064654	8.30322	0.570009	0.656173	-1.05
rumtor8_00283	-0.0742504	3.82238	0.560575	0.646093	-1.05
rumtor8_00491	-0.0671473	6.10795	0.558236	0.644664	-1.05
rumtor8_02359	-0.0652301	7.86599	0.557996	0.644664	-1.05
rumtor8_02397	-0.0675991	6.46225	0.551608	0.638704	-1.05
rumtor8_00744	-0.0679965	7.60947	0.547769	0.635272	-1.05
rumtor8_01075	-0.0680143	5.00498	0.545999	0.634232	-1.05
rumtor8_01454	-0.0726598	12.5123	0.532237	0.621229	-1.05
rumtor8_01248	-0.0639454	5.84608	0.528013	0.61696	-1.05
rumtor8_02492	-0.0636953	5.6172	0.527973	0.61696	-1.05
rumtor8_00952	-0.0722736	7.89651	0.523506	0.613662	-1.05
rumtor8_00627	-0.0698223	6.32408	0.523014	0.613422	-1.05
rumtor8_00487	-0.0677505	5.58974	0.518313	0.609221	-1.05
rumtor8_00959	-0.0673191	6.27487	0.517385	0.608605	-1.05
rumtor8_01689	-0.0716039	5.41787	0.515939	0.607742	-1.05
rumtor8_01811	-0.0730719	7.24567	0.513839	0.605596	-1.05
rumtor8_01787	-0.0763486	4.65209	0.513831	0.605596	-1.05
rumtor8_01594	-0.0762403	5.92994	0.499541	0.593239	-1.05
rumtor8_01140	-0.0762908	8.75139	0.495477	0.590295	-1.05
rumtor8_02163	-0.0754894	6.43752	0.476271	0.572471	-1.05
rumtor8_00730	-0.0613707	0.451761	0.851289	0.890558	-1.04
rumtor8_00721	-0.051423	1.18225	0.831087	0.874026	-1.04
rumtor8_00679	-0.0569256	1.5517	0.790204	0.844036	-1.04
rumtor8_00268	-0.0542606	3.33311	0.73675	0.80192	-1.04
rumtor8_00996	-0.050496	4.09844	0.69638	0.766018	-1.04
rumtor8_01166	-0.0509171	6.04537	0.682256	0.755441	-1.04
rumtor8_00803	-0.0562312	3.57182	0.676439	0.750145	-1.04
rumtor8_00713	-0.0529713	8.21921	0.666428	0.740551	-1.04
rumtor8_01362	-0.0608794	3.43869	0.664592	0.738888	-1.04
rumtor8_00190	-0.0575154	4.2148	0.653288	0.728179	-1.04
rumtor8_01201	-0.0500834	5.22776	0.651721	0.727322	-1.04
rumtor8_00685	-0.0540291	6.70807	0.638515	0.716848	-1.04
rumtor8_02160	-0.0521986	7.77123	0.637463	0.716037	-1.04
rumtor8_00488	-0.0573267	4.93598	0.634747	0.713353	-1.04
rumtor8_02187	-0.0599961	5.17427	0.629609	0.708311	-1.04
rumtor8_01957	-0.0584466	4.33812	0.629243	0.708311	-1.04
rumtor8_00490	-0.0508315	6.58853	0.626639	0.706063	-1.04
rumtor8_00890	-0.0551423	7.91934	0.617364	0.697778	-1.04
rumtor8_01596	-0.0568416	10.353	0.616048	0.697014	-1.04
rumtor8_01147	-0.05742	5.37218	0.60494	0.687662	-1.04
rumtor8_00957	-0.0596613	5.12089	0.602128	0.685897	-1.04
rumtor8_00548	-0.0548344	7.16286	0.593452	0.678498	-1.04
rumtor8_00555	-0.0619343	9.14734	0.578651	0.664016	-1.04
rumtor8_01359	-0.0612421	6.34339	0.552528	0.639429	-1.04
rumtor8_00867	-0.0620563	5.63971	0.547445	0.635234	-1.04
rumtor8_00123	-0.0471675	0.531846	0.9111	0.934615	-1.03
rumtor8_00106	-0.0432403	0.238285	0.905553	0.930257	-1.03
rumtor8_00003	-0.0439664	1.10147	0.895998	0.921816	-1.03
rumtor8_02485	-0.0434415	0.698611	0.871966	0.904996	-1.03
rumtor8_00997	-0.0447207	2.19265	0.816659	0.862183	-1.03
rumtor8_00584	-0.0369319	4.03299	0.80888	0.855629	-1.03
rumtor8_00585	-0.0359619	3.37867	0.806307	0.854568	-1.03
rumtor8_01654	-0.0378209	7.63518	0.790558	0.844036	-1.03
rumtor8_00202	-0.0422252	4.15498	0.785904	0.84113	-1.03
rumtor8_02275	-0.0388628	3.63321	0.783984	0.841122	-1.03
rumtor8_02425	-0.0410687	3.9841	0.75496	0.817908	-1.03
rumtor8_00725	-0.041352	3.84388	0.751984	0.816148	-1.03
rumtor8_01331	-0.0444224	5.21109	0.739709	0.804337	-1.03
rumtor8_01719	-0.0448318	3.71786	0.734713	0.800103	-1.03
rumtor8_01395	-0.0481688	3.28737	0.725922	0.792114	-1.03
rumtor8_00524	-0.0451953	9.16792	0.700975	0.769518	-1.03
rumtor8_02639	-0.045608	11.6782	0.697591	0.766575	-1.03
rumtor8_01971	-0.0442924	5.19104	0.695209	0.765503	-1.03
rumtor8_01845	-0.044391	6.75838	0.68892	0.759829	-1.03
rumtor8_00960	-0.0433961	5.21886	0.687846	0.7597	-1.03
rumtor8_01810	-0.0416377	7.17136	0.687439	0.759635	-1.03
rumtor8_00755	-0.0442104	5.94823	0.686384	0.758854	-1.03
rumtor8_00264	-0.0449054	6.5936	0.677307	0.750725	-1.03
rumtor8_02659	-0.0476958	6.99047	0.649964	0.726706	-1.03
rumtor8_02254	-0.0475362	5.52896	0.648456	0.725392	-1.03
rumtor8_00201	-0.0254048	2.54689	0.92472	0.946003	-1.02
rumtor8_01924	-0.0235482	6.56989	0.911443	0.934615	-1.02
rumtor8_02104	-0.0237688	2.73794	0.899944	0.925439	-1.02
rumtor8_01841	-0.0297749	1.72154	0.891521	0.918258	-1.02
rumtor8_02106	-0.0224509	4.14211	0.887065	0.917284	-1.02
rumtor8_01357	-0.0338865	2.96959	0.861743	0.896311	-1.02
rumtor8_01348	-0.0220757	4.24955	0.861622	0.896311	-1.02
rumtor8_02451	-0.0265091	3.24542	0.861609	0.896311	-1.02
rumtor8_02613	-0.026134	4.27349	0.857698	0.894239	-1.02
rumtor8_00235	-0.0330232	2.3717	0.856201	0.893963	-1.02
rumtor8_01609	-0.03056	3.05737	0.851305	0.890558	-1.02
rumtor8_01640	-0.0334205	2.46281	0.839152	0.879534	-1.02
rumtor8_02615	-0.0250358	5.09769	0.835809	0.877046	-1.02
rumtor8_01643	-0.0263325	6.89326	0.832472	0.874637	-1.02
rumtor8_02130	-0.022816	7.02647	0.828159	0.871367	-1.02
rumtor8_02125	-0.0238219	7.43877	0.825311	0.86921	-1.02
rumtor8_02653	-0.0267189	10.3065	0.820825	0.865323	-1.02
rumtor8_00527	-0.0259141	6.49703	0.818947	0.863761	-1.02
rumtor8_02633	-0.0282519	5.19477	0.817848	0.86302	-1.02
rumtor8_01254	-0.0298375	4.76726	0.809432	0.855798	-1.02
rumtor8_01148	-0.029137	8.01095	0.802155	0.850996	-1.02
rumtor8_00451	-0.0329485	4.71646	0.80161	0.850996	-1.02
rumtor8_02453	-0.0286087	5.59661	0.80072	0.850996	-1.02
rumtor8_01250	-0.0261396	5.77892	0.797134	0.848977	-1.02
rumtor8_02386	-0.0288767	8.6174	0.795993	0.848176	-1.02
rumtor8_01656	-0.0287837	7.686	0.795965	0.848176	-1.02
rumtor8_02192	-0.0305907	8.64242	0.793255	0.846502	-1.02
rumtor8_02497	-0.033133	5.09269	0.789138	0.843348	-1.02
rumtor8_02243	-0.0342233	4.41443	0.785878	0.84113	-1.02
rumtor8_00551	-0.032909	5.0708	0.768363	0.828052	-1.02
rumtor8_01200	-0.0318878	6.16325	0.763922	0.824083	-1.02
rumtor8_01928	-0.034302	6.61619	0.762735	0.823617	-1.02
rumtor8_00329	-0.03274	5.28307	0.76246	0.823617	-1.02
rumtor8_00756	-0.0340856	7.49841	0.762331	0.823617	-1.02
rumtor8_02516	-0.0122643	2.41438	0.983773	0.990422	-1.01
rumtor8_00131	-0.0093057	3.47619	0.961004	0.974861	-1.01
rumtor8_02444	-0.0091055	3.71241	0.958937	0.973562	-1.01
rumtor8_00830	-0.0185451	0.379491	0.95589	0.971049	-1.01
rumtor8_01642	-0.0073608	6.07062	0.951375	0.967364	-1.01
rumtor8_00492	-0.0101539	3.81911	0.9486	0.965445	-1.01
rumtor8_02236	-0.0078975	6.21567	0.948527	0.965445	-1.01
rumtor8_02304	-0.010007	2.62676	0.947524	0.965252	-1.01
rumtor8_00267	-0.0076911	7.32445	0.94537	0.963958	-1.01
rumtor8_00200	-0.0110522	4.6896	0.941932	0.960903	-1.01
rumtor8_00836	-0.0133831	3.14733	0.941194	0.9606	-1.01
rumtor8_00468	-0.0126907	10.1546	0.940999	0.9606	-1.01
rumtor8_01249	-0.0094584	4.67727	0.939222	0.959487	-1.01
rumtor8_01133	-0.0202731	1.22455	0.932764	0.953337	-1.01
rumtor8_01608	-0.019156	2.08998	0.931448	0.952438	-1.01
rumtor8_00900	-0.0113856	6.14528	0.919479	0.941526	-1.01
rumtor8_02191	-0.0115076	7.59582	0.914984	0.937805	-1.01
rumtor8_01214	-0.0146662	6.15338	0.907416	0.931363	-1.01
rumtor8_02490	-0.0172979	3.53147	0.905912	0.930257	-1.01
rumtor8_01486	-0.0186364	5.31832	0.904217	0.929393	-1.01
rumtor8_00743	-0.0153558	6.23183	0.891697	0.918258	-1.01
rumtor8_01276	-0.0173274	4.17146	0.890637	0.918258	-1.01
rumtor8_00576	-0.0164668	6.4578	0.879721	0.91023	-1.01
rumtor8_01038	-0.0165487	5.76026	0.873234	0.905669	-1.01
rumtor8_00552	-0.0199002	5.29947	0.866176	0.900062	-1.01
rumtor8_00503	-0.0211193	8.35764	0.8576	0.894239	-1.01
rumtor8_02117	-0.0200079	6.50744	0.854305	0.892838	-1.01
rumtor8_01694	-0.0199065	6.64951	0.849559	0.889586	-1.01
rumtor8_00712	-8.23e-06	6.87376	1	1	-1
rumtor8_00726	-0.0005975	2.0773	1	1	-1
rumtor8_00916	-0.0039216	3.35836	1	1	-1
rumtor8_00469	-0.0007694	9.74954	0.996871	1	-1
rumtor8_02585	-0.0026194	3.42102	0.989578	0.994142	-1
rumtor8_01816	-0.0018096	7.20148	0.986503	0.991511	-1
rumtor8_01690	-0.0022585	7.31286	0.985252	0.991168	-1
rumtor8_01981	-0.0026919	5.23093	0.984055	0.990422	-1
rumtor8_00446	-0.0035317	6.18898	0.978002	0.986152	-1
rumtor8_01310	-0.0046319	5.81365	0.974058	0.983997	-1
rumtor8_00449	-0.0042869	5.66233	0.972329	0.982706	-1
rumtor8_02013	-0.0057319	6.11598	0.963682	0.976687	-1
rumtor8_02637	-0.0054278	6.21442	0.961433	0.974861	-1
rumtor8_00902	-0.0061579	6.0611	0.955425	0.971029	-1
rumtor8_00624	5.44e-05	6.43829	1	1	1
rumtor8_00893	0.00517905	2.16713	1	1	1
rumtor8_01154	0.00028895	6.56616	0.999032	1	1
rumtor8_02455	0.00595642	2.86337	0.986328	0.991511	1
rumtor8_01817	0.0028292	8.33892	0.980026	0.987279	1
rumtor8_02393	0.00649225	11.454	0.978511	0.986208	1
rumtor8_01667	0.00562327	4.25286	0.977113	0.985712	1
rumtor8_02584	0.00438981	8.16732	0.976017	0.985062	1
rumtor8_01001	0.00405442	6.72548	0.971303	0.982125	1
rumtor8_02654	0.00440891	4.02282	0.971178	0.982125	1
rumtor8_01693	0.0050215	4.88933	0.967767	0.979459	1
rumtor8_00295	0.00686949	4.5253	0.966559	0.978692	1
rumtor8_02126	0.00477321	6.61376	0.965176	0.977745	1
rumtor8_01256	0.00689032	4.85728	0.959258	0.973562	1
rumtor8_02266	0.0100893	0.649592	1	1	1.01
rumtor8_02662	0.0118453	1.09861	1	1	1.01
rumtor8_01894	0.00974176	2.97003	0.975175	0.984669	1.01
rumtor8_00467	0.00787941	9.50219	0.946853	0.965019	1.01
rumtor8_01897	0.00990723	6.98923	0.923275	0.944968	1.01
rumtor8_01788	0.0180311	2.73515	0.918676	0.941146	1.01
rumtor8_02638	0.0149055	5.43899	0.893981	0.920175	1.01
rumtor8_01901	0.0166951	5.34977	0.890988	0.918258	1.01
rumtor8_02149	0.0160848	8.54853	0.889052	0.918054	1.01
rumtor8_02614	0.0187375	5.25034	0.87217	0.904996	1.01
rumtor8_02202	0.0188339	6.93472	0.856625	0.893976	1.01
rumtor8_00768	0.0198652	6.04967	0.853588	0.892518	1.01
rumtor8_02114	0.0240253	-0.0318627	1	1	1.02
rumtor8_00667	0.0257391	2.62969	0.889813	0.918054	1.02
rumtor8_00539	0.0231103	2.52605	0.889783	0.918054	1.02
rumtor8_01867	0.025096	2.40312	0.879081	0.909999	1.02
rumtor8_01622	0.0216598	3.91605	0.877843	0.90915	1.02
rumtor8_00154	0.0267659	3.20485	0.869865	0.903465	1.02
rumtor8_00150	0.0226627	4.71508	0.863906	0.898132	1.02
rumtor8_01613	0.026597	2.9541	0.86049	0.896311	1.02
rumtor8_02107	0.0325252	3.21662	0.8561	0.893963	1.02
rumtor8_02557	0.0241531	5.25738	0.837647	0.87838	1.02
rumtor8_00336	0.0349281	2.52597	0.835972	0.877046	1.02
rumtor8_01655	0.0244377	10.3997	0.834698	0.876553	1.02
rumtor8_01585	0.0254523	9.11917	0.826283	0.869814	1.02
rumtor8_01558	0.0288935	4.61094	0.822567	0.86674	1.02
rumtor8_01556	0.0306743	6.05668	0.81584	0.861736	1.02
rumtor8_02053	0.0289042	4.66528	0.807751	0.85485	1.02
rumtor8_00521	0.03143	8.64992	0.800544	0.850996	1.02
rumtor8_00191	0.0356025	5.30582	0.79762	0.849079	1.02
rumtor8_00129	0.0307816	5.71789	0.795977	0.848176	1.02
rumtor8_00981	0.0304924	9.03843	0.78495	0.841122	1.02
rumtor8_01790	0.0323367	4.96189	0.784717	0.841122	1.02
rumtor8_00096	0.0308574	5.41504	0.774249	0.832747	1.02
rumtor8_00939	0.0330854	5.94834	0.757585	0.819682	1.02
rumtor8_00851	0.0328713	6.89566	0.755456	0.817908	1.02
rumtor8_00450	0.0351352	5.0601	0.755015	0.817908	1.02
rumtor8_01227	0.037239	0.459237	0.950902	0.967335	1.03
rumtor8_02382	0.0454924	1.28459	0.860831	0.896311	1.03
rumtor8_02066	0.0412584	2.46658	0.807326	0.85485	1.03
rumtor8_02050	0.039393	3.52372	0.786562	0.84142	1.03
rumtor8_01253	0.0366211	3.81806	0.771935	0.83149	1.03
rumtor8_00540	0.0494676	2.13008	0.763421	0.82395	1.03
rumtor8_02586	0.0454915	3.39771	0.75207	0.816148	1.03
rumtor8_01504	0.0359971	5.44137	0.744784	0.809451	1.03
rumtor8_00995	0.0464427	4.30173	0.739309	0.804303	1.03
rumtor8_00520	0.0416816	8.18451	0.731635	0.79715	1.03
rumtor8_01972	0.0375445	5.92856	0.725303	0.791835	1.03
rumtor8_01034	0.0455827	5.17921	0.724283	0.791118	1.03
rumtor8_00572	0.0373902	6.38539	0.723011	0.790531	1.03
rumtor8_01251	0.0452925	4.82792	0.716481	0.784563	1.03
rumtor8_01035	0.0432663	7.31697	0.696765	0.766054	1.03
rumtor8_00522	0.0460103	6.33555	0.689009	0.759829	1.03
rumtor8_00994	0.045402	5.10736	0.685001	0.75771	1.03
rumtor8_02399	0.0463964	8.2868	0.673551	0.747323	1.03
rumtor8_01332	0.0482593	5.951	0.661933	0.736684	1.03
rumtor8_01118	0.0463556	6.50462	0.660816	0.735816	1.03
rumtor8_00455	0.0496036	7.5586	0.650778	0.726869	1.03
rumtor8_01616	0.0505044	0.135017	0.889335	0.918054	1.04
rumtor8_01387	0.0522724	0.646939	0.8753	0.906947	1.04
rumtor8_00654	0.0587647	0.989151	0.805799	0.854446	1.04
rumtor8_02597	0.0534813	2.50523	0.80051	0.850996	1.04
rumtor8_00510	0.0526329	1.82405	0.785124	0.841122	1.04
rumtor8_01101	0.0535245	2.30166	0.784503	0.841122	1.04
rumtor8_02068	0.0582653	2.01137	0.754856	0.817908	1.04
rumtor8_00296	0.0582813	2.34362	0.745407	0.809724	1.04
rumtor8_01462	0.0564812	3.28145	0.728697	0.794346	1.04
rumtor8_00609	0.0519664	3.64952	0.72664	0.7925	1.04
rumtor8_02256	0.0609795	3.60708	0.723248	0.790531	1.04
rumtor8_01607	0.0542969	3.45256	0.712752	0.780873	1.04
rumtor8_01591	0.0586641	2.3717	0.71244	0.780873	1.04
rumtor8_02555	0.0631767	3.05096	0.693891	0.764438	1.04
rumtor8_02116	0.0507841	4.64978	0.691597	0.762296	1.04
rumtor8_02540	0.0558235	3.58806	0.688853	0.759829	1.04
rumtor8_01854	0.0533697	4.43677	0.681732	0.755245	1.04
rumtor8_01683	0.0507785	8.92811	0.652185	0.727322	1.04
rumtor8_00553	0.049644	7.00367	0.639354	0.71742	1.04
rumtor8_00184	0.0578738	4.67482	0.63294	0.71169	1.04
rumtor8_02655	0.0563891	6.53908	0.620001	0.700395	1.04
rumtor8_01282	0.0556145	7.57923	0.61691	0.697627	1.04
rumtor8_01695	0.0559723	5.76371	0.58005	0.664729	1.04
rumtor8_01824	0.062766	9.49193	0.574377	0.660154	1.04
rumtor8_01698	0.0634644	7.73992	0.570501	0.656393	1.04
rumtor8_00453	0.060656	5.63108	0.558831	0.644669	1.04
rumtor8_00541	0.0716362	0.0255695	0.887382	0.917284	1.05
rumtor8_01925	0.0665404	0.584359	0.811938	0.858031	1.05
rumtor8_00227	0.0644709	1.47338	0.784016	0.841122	1.05
rumtor8_01973	0.0708356	2.03855	0.755569	0.817908	1.05
rumtor8_00914	0.0649658	1.99353	0.723383	0.790531	1.05
rumtor8_00835	0.0728067	1.98181	0.700936	0.769518	1.05
rumtor8_00228	0.0693937	1.94782	0.696064	0.766018	1.05
rumtor8_01612	0.0655779	2.58523	0.667966	0.741504	1.05
rumtor8_02083	0.0646298	3.24769	0.650311	0.72672	1.05
rumtor8_02426	0.0657441	3.67836	0.645447	0.722396	1.05
rumtor8_00605	0.0770117	3.48764	0.641698	0.719679	1.05
rumtor8_00774	0.0662555	6.17372	0.621176	0.701359	1.05
rumtor8_00870	0.0660597	3.81095	0.611401	0.692837	1.05
rumtor8_02235	0.0641481	4.91413	0.606777	0.68939	1.05
rumtor8_00954	0.0733667	4.36335	0.604341	0.68734	1.05
rumtor8_00666	0.0643367	5.28961	0.597681	0.682259	1.05
rumtor8_00898	0.0685579	4.70436	0.55859	0.644669	1.05
rumtor8_00665	0.0642049	7.23668	0.54678	0.634801	1.05
rumtor8_01333	0.0667487	6.77853	0.543536	0.631709	1.05
rumtor8_00874	0.0656515	5.7044	0.539407	0.627579	1.05
rumtor8_01739	0.0709944	8.46436	0.534855	0.623616	1.05
rumtor8_00571	0.0714509	7.75158	0.51288	0.605449	1.05
rumtor8_01296	0.0755234	4.87751	0.509841	0.602515	1.05
rumtor8_00007	0.0692192	7.02658	0.505119	0.598883	1.05
rumtor8_00127	0.0757997	9.98457	0.496256	0.590295	1.05
rumtor8_02652	0.0719822	6.95521	0.490479	0.585992	1.05
rumtor8_00196	0.0703546	5.90966	0.490251	0.585992	1.05
rumtor8_01119	0.0764334	6.02145	0.471581	0.567461	1.05
rumtor8_00653	0.0782777	0.664283	0.801639	0.850996	1.06
rumtor8_00657	0.0882306	0.201371	0.781055	0.83924	1.06
rumtor8_02297	0.0785633	3.36084	0.707565	0.776353	1.06
rumtor8_00466	0.0797878	6.28846	0.643055	0.720089	1.06
rumtor8_00155	0.0885551	2.00066	0.642538	0.720089	1.06
rumtor8_02645	0.077791	2.98944	0.626624	0.706063	1.06
rumtor8_00165	0.0797246	2.65228	0.612285	0.693477	1.06
rumtor8_00773	0.0835084	3.71636	0.588738	0.673462	1.06
rumtor8_02209	0.0873658	4.87764	0.561819	0.647087	1.06
rumtor8_01673	0.0845866	3.59165	0.554727	0.641293	1.06
rumtor8_02491	0.0780345	4.50306	0.518614	0.609246	1.06
rumtor8_02051	0.0886945	3.60813	0.51062	0.603107	1.06
rumtor8_00477	0.0814117	6.30628	0.507377	0.600371	1.06
rumtor8_01545	0.0838861	4.36566	0.469896	0.565745	1.06
rumtor8_01747	0.0776334	7.28011	0.468763	0.564693	1.06
rumtor8_00313	0.078927	5.69053	0.467894	0.563959	1.06
rumtor8_00271	0.0817891	8.0521	0.467435	0.563718	1.06
rumtor8_00569	0.08019	6.95501	0.466292	0.562678	1.06
rumtor8_00573	0.0789596	7.25926	0.44056	0.538764	1.06
rumtor8_00452	0.0873938	6.14618	0.434501	0.532851	1.06
rumtor8_01415	0.0878142	8.81959	0.425349	0.523396	1.06
rumtor8_02445	0.090152	6.33462	0.421214	0.518894	1.06
rumtor8_00992	0.0864578	7.56532	0.42075	0.518894	1.06
rumtor8_01292	0.0852936	5.55466	0.419266	0.517666	1.06
rumtor8_01584	0.0872424	7.20217	0.399155	0.497061	1.06
rumtor8_02289	0.102951	1.04905	0.773755	0.832628	1.07
rumtor8_00205	0.0946267	0.482833	0.773398	0.832628	1.07
rumtor8_02664	0.103643	1.56025	0.652105	0.727322	1.07
rumtor8_02441	0.103321	3.47937	0.603315	0.68689	1.07
rumtor8_01958	0.0922694	3.10482	0.550728	0.638024	1.07
rumtor8_02009	0.0933293	2.30017	0.537441	0.62624	1.07
rumtor8_01505	0.0931415	4.26808	0.497758	0.591444	1.07
rumtor8_00622	0.0994465	5.70845	0.462141	0.559812	1.07
rumtor8_01818	0.10107	3.92362	0.446423	0.54319	1.07
rumtor8_01974	0.10159	3.78277	0.410771	0.508618	1.07
rumtor8_00145	0.0909901	8.29892	0.409556	0.507691	1.07
rumtor8_01929	0.0988774	6.64495	0.403179	0.501212	1.07
rumtor8_02148	0.0981821	6.35269	0.399867	0.497664	1.07
rumtor8_00623	0.0996558	7.1771	0.393833	0.490995	1.07
rumtor8_01592	0.0934095	6.75778	0.390552	0.487463	1.07
rumtor8_00564	0.102771	8.45654	0.381566	0.478245	1.07
rumtor8_01360	0.0929255	6.44849	0.368277	0.464451	1.07
rumtor8_00852	0.103806	5.47614	0.365012	0.461134	1.07
rumtor8_00139	0.100404	6.74632	0.354227	0.451173	1.07
rumtor8_00547	0.10163	7.33286	0.346311	0.441608	1.07
rumtor8_00991	0.103395	6.11395	0.32808	0.42123	1.07
rumtor8_00574	0.103615	6.66004	0.326578	0.420382	1.07
rumtor8_00866	0.103775	6.94189	0.316399	0.409214	1.07
rumtor8_00655	0.115662	1.41364	0.603996	0.687306	1.08
rumtor8_00130	0.110575	3.4933	0.500286	0.5938	1.08
rumtor8_00148	0.115114	1.9083	0.49652	0.590295	1.08
rumtor8_01896	0.111983	2.73761	0.444132	0.541613	1.08
rumtor8_00445	0.115914	4.67417	0.418688	0.517244	1.08
rumtor8_02229	0.10823	5.00616	0.369699	0.465974	1.08
rumtor8_00194	0.115172	4.94003	0.357609	0.453889	1.08
rumtor8_01149	0.116448	8.85704	0.327697	0.421076	1.08
rumtor8_01361	0.109196	6.88623	0.314209	0.406623	1.08
rumtor8_00990	0.108952	6.38438	0.310981	0.403165	1.08
rumtor8_02044	0.107727	6.36401	0.30318	0.39446	1.08
rumtor8_02446	0.113395	6.64339	0.300028	0.391658	1.08
rumtor8_02052	0.114532	5.25863	0.296759	0.38796	1.08
rumtor8_01853	0.117056	5.72354	0.27337	0.361506	1.08
rumtor8_00899	0.117228	6.48062	0.264232	0.350272	1.08
rumtor8_02295	0.130861	0.861878	0.788572	0.843157	1.09
rumtor8_01336	0.125849	7.55748	0.373137	0.469222	1.09
rumtor8_02427	0.127296	4.53468	0.372147	0.468247	1.09
rumtor8_02454	0.118579	4.38392	0.360659	0.457226	1.09
__no_feature	0.124589	18.7616	0.345895	0.441336	1.09
rumtor8_01291	0.128144	4.11898	0.325336	0.419279	1.09
rumtor8_00471	0.124679	4.37036	0.306034	0.397461	1.09
__ambiguous	0.130562	15.3241	0.305021	0.396381	1.09
rumtor8_01696	0.121338	6.19658	0.300127	0.391658	1.09
rumtor8_01071	0.120943	8.76989	0.291982	0.382864	1.09
rumtor8_02488	0.123207	4.46945	0.290499	0.381149	1.09
rumtor8_01697	0.117762	5.96008	0.277197	0.365899	1.09
rumtor8_01280	0.128526	7.41671	0.234685	0.317789	1.09
rumtor8_01278	0.12691	6.92232	0.222956	0.304641	1.09
rumtor8_02296	0.1325	0.26859	0.761214	0.823199	1.1
rumtor8_00278	0.142316	0.583571	0.609896	0.69149	1.1
rumtor8_00374	0.140904	0.817413	0.526122	0.616072	1.1
rumtor8_00859	0.134364	1.25696	0.513822	0.605596	1.1
rumtor8_02476	0.140855	1.10757	0.508706	0.601499	1.1
rumtor8_02055	0.14165	1.23552	0.488624	0.585381	1.1
rumtor8_00588	0.13154	2.17843	0.426947	0.524769	1.1
rumtor8_01795	0.13432	2.79633	0.377111	0.473672	1.1
rumtor8_01950	0.136638	3.29169	0.335962	0.429668	1.1
rumtor8_01883	0.143333	5.24144	0.269369	0.356648	1.1
rumtor8_01290	0.130961	4.59102	0.262573	0.34871	1.1
rumtor8_01459	0.138156	8.17827	0.249335	0.333365	1.1
rumtor8_00974	0.143315	5.31362	0.228172	0.310406	1.1
rumtor8_01089	0.140045	8.58508	0.225575	0.307256	1.1
rumtor8_00481	0.135872	7.87503	0.224847	0.306455	1.1
rumtor8_01289	0.142799	4.66595	0.223623	0.30517	1.1
rumtor8_00575	0.133484	7.30231	0.220843	0.302323	1.1
rumtor8_00192	0.134014	5.87849	0.213425	0.293241	1.1
rumtor8_02384	0.132638	5.60557	0.209715	0.290191	1.1
rumtor8_01279	0.139125	5.65159	0.208434	0.288784	1.1
rumtor8_00456	0.138019	5.41285	0.182038	0.25846	1.1
rumtor8_01936	0.140878	6.84243	0.1769	0.252158	1.1
rumtor8_01686	0.15419	0.135071	0.62955	0.708311	1.11
rumtor8_01132	0.155152	0.0463337	0.622649	0.702658	1.11
rumtor8_01031	0.150771	0.971225	0.543115	0.631556	1.11
rumtor8_02558	0.145198	1.0816	0.534033	0.62299	1.11
rumtor8_02641	0.151122	1.04776	0.495959	0.590295	1.11
rumtor8_01923	0.156718	6.21851	0.465983	0.562678	1.11
rumtor8_02587	0.153549	3.03051	0.334933	0.428947	1.11
rumtor8_00708	0.149292	2.67924	0.325176	0.419279	1.11
rumtor8_01674	0.154462	3.67988	0.301978	0.39381	1.11
rumtor8_02634	0.145848	4.46671	0.242793	0.32602	1.11
rumtor8_02498	0.144843	5.03711	0.23736	0.320901	1.11
rumtor8_01202	0.151444	6.1998	0.202588	0.281761	1.11
rumtor8_00519	0.148613	6.52421	0.195532	0.273518	1.11
rumtor8_01449	0.149539	7.13526	0.19245	0.269901	1.11
rumtor8_02199	0.1531	4.72566	0.181874	0.258396	1.11
rumtor8_00195	0.144256	6.80609	0.174194	0.248947	1.11
rumtor8_00669	0.153007	5.55962	0.168	0.24232	1.11
rumtor8_01120	0.146344	6.3349	0.167919	0.24232	1.11
rumtor8_00457	0.156834	7.3695	0.144998	0.214105	1.11
rumtor8_01141	0.156725	6.39057	0.141643	0.210005	1.11
rumtor8_01049	0.158274	0.201329	0.577867	0.663466	1.12
rumtor8_02362	0.158551	1.07338	0.5229	0.613422	1.12
rumtor8_00002	0.161015	2.15828	0.446101	0.543101	1.12
rumtor8_02501	0.168078	1.22666	0.42103	0.518894	1.12
rumtor8_01882	0.16622	1.77085	0.390155	0.487247	1.12
rumtor8_00198	0.159402	1.89222	0.335784	0.429668	1.12
rumtor8_00694	0.163138	2.78027	0.312949	0.405475	1.12
rumtor8_01270	0.162648	4.68295	0.207676	0.287917	1.12
rumtor8_01062	0.165025	12.1208	0.189751	0.266803	1.12
rumtor8_01539	0.168468	3.79998	0.186786	0.263655	1.12
rumtor8_00489	0.168465	4.67816	0.176905	0.252158	1.12
rumtor8_01203	0.160749	8.24304	0.143893	0.212618	1.12
rumtor8_00077	0.163731	5.27666	0.13987	0.207518	1.12
rumtor8_00315	0.158921	5.89152	0.137313	0.204141	1.12
rumtor8_00549	0.158313	6.83027	0.12925	0.194008	1.12
rumtor8_00664	0.164628	5.42285	0.123276	0.186845	1.12
rumtor8_00314	0.165324	5.53458	0.122812	0.18627	1.12
rumtor8_02569	0.168849	6.49568	0.121171	0.184166	1.12
rumtor8_00697	0.168415	6.82309	0.118213	0.180933	1.12
rumtor8_02031	0.167541	5.61668	0.106282	0.165345	1.12
rumtor8_00661	0.169651	6.8556	0.0966593	0.153443	1.12
rumtor8_02381	0.181597	1.94104	0.393088	0.490347	1.13
rumtor8_02554	0.177255	1.99003	0.294381	0.385532	1.13
rumtor8_00927	0.170889	3.9571	0.250178	0.334287	1.13
rumtor8_02298	0.173599	4.80506	0.241643	0.324675	1.13
rumtor8_02541	0.177589	2.64661	0.239417	0.322879	1.13
rumtor8_02255	0.177132	3.32713	0.230454	0.312923	1.13
rumtor8_01309	0.171559	4.31976	0.204849	0.284374	1.13
rumtor8_01338	0.172565	4.09596	0.186728	0.263655	1.13
rumtor8_01003	0.172885	4.9212	0.171366	0.245711	1.13
rumtor8_00005	0.172075	11.2968	0.14849	0.218374	1.13
rumtor8_00797	0.182488	4.03004	0.143561	0.212415	1.13
rumtor8_00321	0.174245	4.60495	0.138773	0.206104	1.13
rumtor8_01935	0.173951	6.12982	0.132062	0.197548	1.13
rumtor8_00434	0.176436	4.92204	0.129973	0.194825	1.13
rumtor8_00193	0.177579	5.59211	0.127706	0.19222	1.13
rumtor8_01337	0.177286	5.56402	0.12762	0.19222	1.13
rumtor8_00472	0.174932	8.31	0.119985	0.182875	1.13
rumtor8_02442	0.180679	8.03414	0.117989	0.180717	1.13
rumtor8_01204	0.174978	8.61825	0.111142	0.171679	1.13
rumtor8_00008	0.179352	8.10625	0.108207	0.167979	1.13
rumtor8_01283	0.180176	5.57333	0.105377	0.164289	1.13
rumtor8_01937	0.179426	5.56673	0.0986213	0.156103	1.13
rumtor8_00051	0.17705	5.81042	0.0821667	0.133934	1.13
rumtor8_00138	0.182387	5.61975	0.0798099	0.130795	1.13
rumtor8_02170	0.187415	1.0294	0.49079	0.586042	1.14
rumtor8_00010	0.185195	8.64292	0.307877	0.399379	1.14
rumtor8_02010	0.186275	3.73583	0.176243	0.251709	1.14
rumtor8_02489	0.18289	5.02555	0.13405	0.199837	1.14
rumtor8_01284	0.186892	4.11741	0.131968	0.197544	1.14
rumtor8_00798	0.194063	4.37535	0.118835	0.181733	1.14
rumtor8_02562	0.184673	5.13526	0.116605	0.178849	1.14
rumtor8_00897	0.186368	4.65414	0.115908	0.177905	1.14
rumtor8_01010	0.190165	8.23745	0.115302	0.177224	1.14
rumtor8_01036	0.193911	8.16584	0.0972543	0.154275	1.14
rumtor8_01617	0.188674	8.74969	0.0942735	0.150313	1.14
rumtor8_00723	0.190545	7.22012	0.0728549	0.121314	1.14
rumtor8_00812	0.204105	1.83847	0.486776	0.583648	1.15
rumtor8_01576	0.201172	1.85589	0.283579	0.372969	1.15
rumtor8_00728	0.204521	1.62403	0.282991	0.372645	1.15
rumtor8_01297	0.203617	2.39642	0.258723	0.344437	1.15
rumtor8_01439	0.204537	2.55197	0.177739	0.253182	1.15
rumtor8_02030	0.206688	2.67865	0.170894	0.245357	1.15
rumtor8_02201	0.204332	4.13303	0.125276	0.189218	1.15
rumtor8_00554	0.198652	4.4341	0.123565	0.187153	1.15
rumtor8_02193	0.201441	4.3687	0.122576	0.186172	1.15
rumtor8_01538	0.202759	4.82634	0.101942	0.159963	1.15
rumtor8_02383	0.204182	4.85317	0.101401	0.159575	1.15
rumtor8_00478	0.203905	6.4025	0.0899708	0.143874	1.15
rumtor8_02447	0.195851	6.38479	0.0887244	0.142404	1.15
rumtor8_01002	0.207714	5.82471	0.0774392	0.127678	1.15
rumtor8_01414	0.202675	6.52031	0.0768483	0.126896	1.15
rumtor8_00663	0.20119	5.53849	0.0739193	0.122992	1.15
rumtor8_01150	0.197835	7.34206	0.0702662	0.117632	1.15
rumtor8_01546	0.198243	5.53645	0.0645816	0.108953	1.15
rumtor8_00006	0.197613	6.74789	0.0587743	0.100955	1.15
rumtor8_01281	0.20408	5.4252	0.0579789	0.0997938	1.15
rumtor8_02396	0.204135	7.16273	0.0535816	0.0930627	1.15
rumtor8_02644	0.207156	7.09931	0.0492656	0.0867471	1.15
rumtor8_02568	0.207465	6.05703	0.046034	0.0821147	1.15
rumtor8_00581	0.219943	0.707328	0.521665	0.612499	1.16
rumtor8_02290	0.218776	1.57773	0.443456	0.54109	1.16
rumtor8_00229	0.209765	0.467672	0.409216	0.507558	1.16
rumtor8_00686	0.21968	7.03274	0.367174	0.463329	1.16
rumtor8_01442	0.219567	2.04817	0.240599	0.323753	1.16
rumtor8_00301	0.21689	3.94199	0.0879638	0.141496	1.16
rumtor8_00316	0.212384	3.76109	0.0876361	0.141073	1.16
rumtor8_01128	0.210781	7.27047	0.0856676	0.138724	1.16
rumtor8_01450	0.211643	6.79267	0.0645621	0.108953	1.16
rumtor8_00973	0.212643	7.81378	0.0640871	0.108496	1.16
rumtor8_01321	0.217606	12.9085	0.0597585	0.102242	1.16
rumtor8_00550	0.217836	6.00495	0.0595679	0.101996	1.16
rumtor8_00953	0.215998	5.35848	0.0592983	0.101694	1.16
rumtor8_00968	0.212881	8.93494	0.0520521	0.0907681	1.16
rumtor8_00317	0.219513	8.28997	0.0507886	0.0889209	1.16
rumtor8_00951	0.216557	5.88876	0.0445069	0.0800463	1.16
rumtor8_01068	0.208168	7.17615	0.0438792	0.0793762	1.16
rumtor8_01583	0.21873	7.32278	0.0416594	0.0761321	1.16
rumtor8_00580	0.230466	1.16677	0.489874	0.585912	1.17
rumtor8_02605	0.221322	0.264594	0.442311	0.540035	1.17
rumtor8_02007	0.221135	0.84775	0.408238	0.506634	1.17
rumtor8_00915	0.230187	0.509601	0.37183	0.468119	1.17
rumtor8_02417	0.229682	1.43934	0.233133	0.31597	1.17
rumtor8_02046	0.228965	2.5974	0.216192	0.296515	1.17
rumtor8_02084	0.222268	2.25288	0.192296	0.269858	1.17
rumtor8_01507	0.221528	3.23464	0.168158	0.242387	1.17
rumtor8_01945	0.223019	2.89126	0.153338	0.224681	1.17
rumtor8_02200	0.227847	3.71162	0.0935696	0.1493	1.17
rumtor8_00621	0.22453	6.16938	0.0823758	0.134091	1.17
rumtor8_00513	0.231107	10.2019	0.0618155	0.105348	1.17
rumtor8_01448	0.221124	7.24165	0.0564141	0.0972841	1.17
rumtor8_00183	0.230958	7.00462	0.049942	0.0877206	1.17
rumtor8_00972	0.22505	7.92276	0.0482909	0.0853713	1.17
rumtor8_01908	0.230318	8.93458	0.0439839	0.0794335	1.17
rumtor8_00993	0.23014	7.72161	0.0339108	0.0633266	1.17
rumtor8_00696	0.220822	5.51855	0.0322576	0.0608814	1.17
rumtor8_01746	0.224794	5.91203	0.0307033	0.0585567	1.17
rumtor8_01124	0.23123	6.66888	0.025123	0.0494291	1.17
rumtor8_02394	0.234614	9.19599	0.448474	0.545218	1.18
rumtor8_01239	0.237739	0.486853	0.379287	0.475857	1.18
rumtor8_02302	0.240951	1.17461	0.313267	0.405646	1.18
rumtor8_01503	0.242347	1.49227	0.244669	0.327931	1.18
rumtor8_01271	0.237017	1.79464	0.18383	0.260495	1.18
rumtor8_01884	0.233621	3.25379	0.132756	0.198421	1.18
rumtor8_02045	0.233583	3.16587	0.125789	0.189861	1.18
rumtor8_00197	0.243374	2.79197	0.0902601	0.144231	1.18
rumtor8_00894	0.239848	8.30859	0.080731	0.132105	1.18
rumtor8_01980	0.240544	5.238	0.0635458	0.107874	1.18
rumtor8_01277	0.234964	12.6003	0.0481207	0.0851396	1.18
rumtor8_01485	0.234312	4.1617	0.0477177	0.0847019	1.18
rumtor8_01826	0.233204	7.54941	0.0453713	0.0812655	1.18
rumtor8_02604	0.239131	8.73565	0.0389823	0.0720131	1.18
rumtor8_02195	0.243579	6.46832	0.0339312	0.0633266	1.18
rumtor8_00320	0.236022	6.54388	0.029048	0.0558892	1.18
rumtor8_02301	0.256301	0.693934	0.387623	0.48464	1.19
rumtor8_01922	0.253622	6.33506	0.249099	0.333254	1.19
rumtor8_00126	0.255563	2.20047	0.113725	0.175145	1.19
rumtor8_00763	0.256789	3.93263	0.0448135	0.0804648	1.19
rumtor8_02292	0.253696	5.18476	0.0441624	0.0796239	1.19
rumtor8_00518	0.249577	9.5259	0.0438606	0.0793762	1.19
rumtor8_02665	0.251469	5.30545	0.0352245	0.0655717	1.19
rumtor8_00516	0.251667	8.02463	0.0346744	0.0646582	1.19
rumtor8_02167	0.256195	8.49356	0.0324201	0.0610822	1.19
rumtor8_01827	0.250736	8.37635	0.0323975	0.0610822	1.19
rumtor8_01451	0.254707	6.7823	0.0278335	0.0539816	1.19
rumtor8_00967	0.249328	9.41657	0.0263806	0.0517048	1.19
rumtor8_00969	0.253986	8.10685	0.0255923	0.0502614	1.19
rumtor8_00099	0.248591	6.31645	0.0255873	0.0502614	1.19
rumtor8_00482	0.250582	8.2253	0.0239707	0.0475052	1.19
rumtor8_02443	0.252797	6.97986	0.0194022	0.039791	1.19
rumtor8_01123	0.249196	6.77386	0.0166337	0.0348349	1.19
rumtor8_01126	0.256277	5.58804	0.015353	0.032751	1.19
rumtor8_01540	0.264581	10.1413	0.0508539	0.0889637	1.2
rumtor8_00746	0.266038	4.49273	0.0309847	0.0588872	1.2
rumtor8_00687	0.262973	4.77526	0.0214196	0.0430369	1.2
rumtor8_00810	0.268269	4.44552	0.0200147	0.0409315	1.2
rumtor8_01121	0.259524	5.09859	0.0180644	0.0374707	1.2
rumtor8_01745	0.25843	7.10162	0.0165237	0.0346378	1.2
rumtor8_01934	0.260449	7.00581	0.0111901	0.0250998	1.2
rumtor8_00690	0.273391	3.04295	0.0742703	0.123481	1.21
rumtor8_02011	0.280121	4.02962	0.0374979	0.0693936	1.21
rumtor8_01117	0.280711	4.73554	0.0333151	0.0625164	1.21
rumtor8_00514	0.271162	11.0744	0.0293994	0.0564655	1.21
rumtor8_01915	0.273678	9.69182	0.0202898	0.0413671	1.21
rumtor8_01688	0.276185	6.74375	0.0179698	0.0373221	1.21
rumtor8_00895	0.273063	6.24858	0.0176146	0.0366775	1.21
rumtor8_01895	0.275396	8.26055	0.0159006	0.0336555	1.21
rumtor8_00620	0.275148	8.63212	0.0157343	0.033336	1.21
rumtor8_02131	0.279605	4.99466	0.0115948	0.0258215	1.21
rumtor8_02227	0.271981	7.17334	0.0102753	0.0232878	1.21
rumtor8_02599	0.289086	0.232994	0.323288	0.417381	1.22
__too_low_aQual	0.285388	16.4943	0.211818	0.292172	1.22
rumtor8_00809	0.286328	1.17127	0.169929	0.244455	1.22
rumtor8_01228	0.291455	1.47628	0.155427	0.227194	1.22
rumtor8_00589	0.286712	2.58694	0.0720653	0.120132	1.22
rumtor8_00595	0.289521	3.05737	0.0636851	0.107943	1.22
rumtor8_00319	0.287075	3.13304	0.0392222	0.0723948	1.22
rumtor8_02465	0.292406	5.08847	0.0337977	0.0631857	1.22
rumtor8_01165	0.287403	7.56372	0.0310393	0.0589395	1.22
rumtor8_00102	0.283995	3.65714	0.0274855	0.0534018	1.22
rumtor8_01914	0.289947	8.55565	0.0206286	0.0419506	1.22
rumtor8_01067	0.282526	7.41232	0.0174984	0.0364703	1.22
rumtor8_00517	0.288514	7.84854	0.0154701	0.0329042	1.22
rumtor8_01679	0.284557	4.72458	0.012298	0.0270557	1.22
rumtor8_00662	0.284069	7.09215	0.0108798	0.0245008	1.22
rumtor8_02667	0.282357	5.68535	0.00678785	0.0162105	1.22
rumtor8_00984	0.280991	5.87291	0.0065641	0.0157373	1.22
rumtor8_00983	0.295792	0.604091	0.226055	0.307717	1.23
rumtor8_00012	0.295121	0.673344	0.213536	0.293241	1.23
rumtor8_02464	0.29652	3.56028	0.0329464	0.061913	1.23
rumtor8_01720	0.292826	8.06176	0.0295728	0.0566986	1.23
rumtor8_00515	0.301698	11.3561	0.0161404	0.0340308	1.23
rumtor8_02197	0.296234	5.25506	0.0122746	0.0270313	1.23
rumtor8_00144	0.302078	5.36788	0.0112075	0.0251131	1.23
rumtor8_00459	0.296984	7.34034	0.0100243	0.0227426	1.23
rumtor8_01255	0.301413	9.08366	0.00886907	0.020528	1.23
rumtor8_02251	0.294123	9.05272	0.00806725	0.0189133	1.23
rumtor8_01677	0.304396	5.67487	0.00279491	0.00750592	1.23
rumtor8_01737	0.314122	0.52466	0.236784	0.32032	1.24
rumtor8_02299	0.305046	1.84629	0.146653	0.216256	1.24
rumtor8_02370	0.310108	2.88006	0.0720901	0.120132	1.24
rumtor8_00975	0.306246	5.09794	0.0210927	0.0424976	1.24
rumtor8_01687	0.314746	4.77493	0.0173393	0.0361734	1.24
rumtor8_01847	0.309119	6.39968	0.0103937	0.0235317	1.24
rumtor8_00896	0.313506	8.5244	0.00492379	0.012256	1.24
rumtor8_00965	0.312285	8.43265	0.00469314	0.0117626	1.24
rumtor8_00280	0.310198	6.19325	0.00417005	0.0106601	1.24
rumtor8_00964	0.311289	7.45974	0.0037225	0.0095948	1.24
rumtor8_01295	0.326848	2.47339	0.0556243	0.0961505	1.25
rumtor8_00670	0.320419	2.59202	0.0444142	0.0799456	1.25
rumtor8_01930	0.323274	4.99637	0.0272125	0.0529659	1.25
rumtor8_00226	0.321713	3.74782	0.0159249	0.0336742	1.25
rumtor8_00966	0.317998	4.29801	0.0132977	0.028761	1.25
rumtor8_02466	0.322607	4.55139	0.0130024	0.028291	1.25
rumtor8_00261	0.317182	3.97456	0.013001	0.028291	1.25
rumtor8_01913	0.318112	8.1503	0.00997601	0.0226567	1.25
rumtor8_01497	0.31978	4.12992	0.00815596	0.0191007	1.25
rumtor8_01912	0.318624	8.53807	0.00723344	0.017143	1.25
rumtor8_00270	0.3191	6.54758	0.00496206	0.0123372	1.25
rumtor8_00971	0.324861	5.06709	0.00433073	0.0109934	1.25
rumtor8_00260	0.317353	5.41898	0.00210653	0.00584814	1.25
rumtor8_01317	0.338494	0.951984	0.179391	0.255202	1.26
rumtor8_00869	0.337785	1.613	0.0838415	0.136172	1.26
rumtor8_01231	0.338999	2.53991	0.0327919	0.061676	1.26
rumtor8_00318	0.335716	3.34371	0.0190894	0.0392974	1.26
rumtor8_01444	0.335416	7.18706	0.015146	0.0323413	1.26
rumtor8_01269	0.329716	5.125	0.0125978	0.0276314	1.26
rumtor8_02198	0.332956	4.12036	0.00985689	0.0224329	1.26
rumtor8_00594	0.333894	4.73737	0.00830316	0.0194037	1.26
rumtor8_01829	0.334094	8.4653	0.00447313	0.0112891	1.26
rumtor8_01004	0.336706	6.76514	0.00419088	0.0106882	1.26
rumtor8_01911	0.334367	8.79432	0.00369249	0.00952871	1.26
rumtor8_00619	0.333632	7.46363	0.00344866	0.00898467	1.26
rumtor8_01268	0.335018	7.50482	0.00168362	0.00485043	1.26
rumtor8_01125	0.336095	5.4068	0.00136143	0.00401243	1.26
rumtor8_02606	0.348411	1.31782	0.0704384	0.11774	1.27
rumtor8_02336	0.345294	1.99497	0.0678794	0.114075	1.27
rumtor8_01219	0.34686	2.14781	0.0428603	0.0777914	1.27
rumtor8_02352	0.347008	4.62244	0.010693	0.024134	1.27
rumtor8_01848	0.340488	6.26155	0.00648258	0.0155839	1.27
rumtor8_01910	0.342199	10.0219	0.00406461	0.0104027	1.27
rumtor8_01005	0.344384	5.8267	0.0027785	0.00748958	1.27
rumtor8_00269	0.341327	8.19313	0.00211963	0.00586601	1.27
rumtor8_01340	0.339533	6.29693	0.00137386	0.0040436	1.27
rumtor8_01223	0.35806	0.652193	0.160732	0.233694	1.28
rumtor8_00815	0.356005	2.79662	0.11028	0.170469	1.28
rumtor8_00656	0.356964	1.51281	0.062772	0.106894	1.28
rumtor8_01354	0.352121	3.06633	0.024829	0.0490277	1.28
rumtor8_00876	0.361388	2.04962	0.021473	0.0431042	1.28
rumtor8_00745	0.361358	4.04663	0.00860775	0.0200296	1.28
rumtor8_00512	0.354488	8.53147	0.00719651	0.0170741	1.28
rumtor8_01409	0.351157	9.71317	0.00646663	0.0155736	1.28
rumtor8_01129	0.361666	6.82071	0.00561203	0.0137029	1.28
rumtor8_01122	0.356766	3.74089	0.00545871	0.013434	1.28
rumtor8_01445	0.357555	6.9891	0.0050024	0.0124091	1.28
rumtor8_01102	0.356078	3.86505	0.00348152	0.00905943	1.28
rumtor8_01777	0.361532	7.01004	0.00109943	0.00332578	1.28
rumtor8_00724	0.361111	7.89597	0.00106951	0.00325335	1.28
rumtor8_01743	0.35787	6.51719	0.00087541	0.00271601	1.28
rumtor8_00689	0.364151	3.1054	0.0250729	0.0494198	1.29
rumtor8_01567	0.36262	3.04536	0.0116742	0.0259719	1.29
rumtor8_00499	0.363246	6.33495	0.00220694	0.00609988	1.29
rumtor8_00100	0.364812	7.48412	0.00206794	0.00575955	1.29
rumtor8_00865	0.366129	5.40424	0.00050801	0.00164896	1.29
rumtor8_00764	0.366311	5.56725	0.00046487	0.00152253	1.29
rumtor8_00813	0.378888	1.21423	0.231392	0.314001	1.3
rumtor8_00587	0.377623	1.05304	0.0814707	0.132916	1.3
rumtor8_01678	0.384014	2.25659	0.0440502	0.0794875	1.3
rumtor8_01029	0.38005	2.65833	0.0327045	0.0615646	1.3
rumtor8_02308	0.377724	3.06741	0.0237564	0.0471443	1.3
rumtor8_00586	0.375284	2.44463	0.0165223	0.0346378	1.3
rumtor8_01498	0.379784	2.23321	0.0160945	0.0339669	1.3
rumtor8_01879	0.380627	3.90203	0.00866802	0.0201454	1.3
rumtor8_00950	0.374165	4.40083	0.00418176	0.0106775	1.3
rumtor8_00262	0.376155	5.26812	0.00240681	0.00660205	1.3
rumtor8_01815	0.373869	5.22504	0.0019297	0.00542308	1.3
rumtor8_01408	0.379867	9.1665	0.00185187	0.00523814	1.3
rumtor8_00877	0.380363	8.61717	0.00179525	0.00510451	1.3
rumtor8_00688	0.383177	10.1643	0.00142812	0.00419197	1.3
rumtor8_00765	0.378403	5.18776	0.00096252	0.0029568	1.3
rumtor8_01241	0.383436	6.02051	0.0002688	0.00094125	1.3
rumtor8_01440	0.384438	1.70845	0.0594498	0.101874	1.31
rumtor8_00327	0.393774	7.85413	0.0550706	0.0953448	1.31
rumtor8_01603	0.384553	3.45757	0.0492682	0.0867471	1.31
rumtor8_01441	0.393622	2.56067	0.0288268	0.0555618	1.31
rumtor8_00606	0.38807	2.79929	0.00791204	0.0185895	1.31
rumtor8_00714	0.391032	7.1223	0.00595554	0.0144445	1.31
rumtor8_01979	0.388275	5.27572	0.00274587	0.00741999	1.31
rumtor8_01151	0.39251	9.62547	0.00071573	0.00224943	1.31
rumtor8_00141	0.391128	8.35582	0.00062784	0.00199918	1.31
rumtor8_01568	0.386641	6.17578	0.00050524	0.00164239	1.31
rumtor8_00780	0.389957	6.8313	0.00032805	0.0011252	1.31
rumtor8_00963	0.386799	6.47284	0.0001347	0.00049977	1.31
rumtor8_02288	0.395861	3.02273	0.100496	0.158333	1.32
rumtor8_00225	0.397191	2.38608	0.0209829	0.0423683	1.32
rumtor8_02467	0.400049	4.14024	0.00385671	0.00992899	1.32
rumtor8_02377	0.401767	4.75744	0.00178767	0.00509626	1.32
rumtor8_01738	0.398983	5.81247	0.00117129	0.00351872	1.32
rumtor8_01090	0.405934	4.85021	0.00047714	0.00155802	1.32
rumtor8_00962	0.399532	9.30091	0.00033148	0.0011334	1.32
rumtor8_00480	0.403388	6.86843	0.00021693	0.00077074	1.32
rumtor8_00961	0.403386	7.50189	0.00015816	0.00057993	1.32
rumtor8_00231	0.414443	1.62646	0.0641113	0.108496	1.33
rumtor8_01438	0.41069	1.88135	0.0209896	0.0423683	1.33
rumtor8_00761	0.409167	5.22839	0.00559682	0.0136948	1.33
rumtor8_02215	0.412827	4.67373	0.0016995	0.0048859	1.33
rumtor8_01000	0.406472	8.36579	0.00092455	0.00284819	1.33
rumtor8_01744	0.408791	6.22144	0.00046108	0.0015124	1.33
rumtor8_00312	0.409576	9.42167	0.00041174	0.00136911	1.33
rumtor8_00949	0.412947	7.01535	0.00019418	0.00069791	1.33
rumtor8_00486	0.408458	6.39437	9.74e-05	0.00037554	1.33
rumtor8_02380	0.418243	0.116432	0.153398	0.224681	1.34
rumtor8_00858	0.419987	1.74552	0.0201433	0.0411559	1.34
rumtor8_02196	0.422496	3.89619	0.00234923	0.00646855	1.34
rumtor8_02376	0.42509	3.9851	0.00073497	0.00230658	1.34
rumtor8_01410	0.425785	8.66581	0.00027983	0.00097517	1.34
rumtor8_00523	0.421497	9.53535	0.00027748	0.00096852	1.34
rumtor8_02252	0.418684	8.60145	0.00026837	0.00094125	1.34
rumtor8_01257	0.422345	6.40558	0.00018126	0.00065363	1.34
rumtor8_00101	0.419208	6.22224	0.00017273	0.00062598	1.34
rumtor8_01734	0.42746	5.70936	5.29e-05	0.00021784	1.34
rumtor8_02212	0.431599	6.35373	0.124122	0.187865	1.35
rumtor8_01619	0.435744	0.929609	0.0516709	0.0901756	1.35
rumtor8_00560	0.436626	6.73596	0.0138969	0.0299974	1.35
rumtor8_02145	0.438084	2.79846	0.00211092	0.00584934	1.35
rumtor8_00259	0.430826	3.70467	0.00154545	0.00448799	1.35
rumtor8_01298	0.435351	9.23336	0.00058024	0.00186395	1.35
rumtor8_01496	0.430711	3.71438	0.00051386	0.00166297	1.35
rumtor8_00759	0.432245	7.29578	0.00037481	0.00125978	1.35
rumtor8_01358	0.42939	5.03649	0.00028457	0.00099007	1.35
rumtor8_01455	0.435118	11.8228	0.00021013	0.0007478	1.35
rumtor8_01987	0.431329	5.46366	5.79e-05	0.00023559	1.35
rumtor8_00578	0.441219	9.38646	0.20065	0.27978	1.36
rumtor8_01839	0.447236	8.43131	0.0317728	0.0600705	1.36
rumtor8_02681	0.444956	2.46865	0.0148955	0.0319314	1.36
rumtor8_01519	0.440906	3.0418	0.00591546	0.0143633	1.36
rumtor8_01500	0.447622	2.78042	0.00342278	0.00894935	1.36
rumtor8_02603	0.441372	5.56249	0.00304632	0.00809131	1.36
rumtor8_01258	0.438852	5.16911	0.00116177	0.00349494	1.36
rumtor8_01492	0.443239	4.64381	0.0001322	0.00049304	1.36
rumtor8_02463	0.446024	5.96799	4.72e-05	0.00019801	1.36
rumtor8_01520	0.441616	6.78215	2.34e-05	0.00010531	1.36
rumtor8_01334	0.445411	5.90219	1.87e-05	8.58e-05	1.36
rumtor8_02006	0.454716	3.54574	0.00554542	0.0136013	1.37
rumtor8_00976	0.452053	2.18779	0.00540194	0.0133395	1.37
rumtor8_02244	0.450048	4.02764	0.00040911	0.00136453	1.37
rumtor8_00258	0.455539	4.92929	9.06e-05	0.00035425	1.37
rumtor8_01671	0.456372	5.07587	7.46e-05	0.00029825	1.37
rumtor8_01601	0.45231	7.60859	4.92e-05	0.00020484	1.37
rumtor8_02248	0.458854	6.89405	1.45e-05	6.81e-05	1.37
rumtor8_00484	0.449881	5.88888	1.15e-05	5.54e-05	1.37
rumtor8_02317	0.467797	-0.182685	0.153874	0.225076	1.38
rumtor8_01106	0.464507	0.849682	0.0629173	0.107058	1.38
rumtor8_00526	0.461327	3.69366	0.00989502	0.0224962	1.38
rumtor8_00762	0.463546	5.04956	0.00479758	0.0119829	1.38
rumtor8_00479	0.468132	5.12897	0.00038904	0.00130357	1.38
rumtor8_02462	0.466621	4.9785	0.00025583	0.0008987	1.38
rumtor8_00766	0.465442	7.61192	0.00023611	0.0008321	1.38
rumtor8_01602	0.461714	8.6706	0.00019515	0.00070022	1.38
rumtor8_01069	0.466552	4.77479	0.00013263	0.00049378	1.38
rumtor8_01240	0.460114	6.206	8.17e-05	0.00032284	1.38
rumtor8_01919	0.468563	5.86804	6.32e-05	0.00025588	1.38
rumtor8_01411	0.461927	8.07304	5.63e-05	0.00023011	1.38
rumtor8_01457	0.467592	10.0937	4.97e-05	0.00020658	1.38
rumtor8_00811	0.472184	2.6123	0.0308757	0.0587663	1.39
rumtor8_00671	0.477703	1.38745	0.0109005	0.0245008	1.39
rumtor8_01849	0.479295	7.28365	0.00036517	0.00123885	1.39
rumtor8_00878	0.475718	3.87605	0.00010559	0.00040276	1.39
rumtor8_00142	0.469978	7.90308	2.43e-05	0.00010882	1.39
rumtor8_01070	0.475413	6.0008	1.14e-05	5.5e-05	1.39
rumtor8_01495	0.487285	1.93412	0.00921048	0.0211831	1.4
rumtor8_01048	0.482153	2.08501	0.00268449	0.00728123	1.4
rumtor8_01977	0.485529	5.25516	9.41e-05	0.00036626	1.4
rumtor8_00977	0.484491	5.82035	6.05e-05	0.00024583	1.4
rumtor8_00868	0.485991	9.24181	2.17e-05	9.85e-05	1.4
rumtor8_01775	0.482033	7.76644	1.91e-05	8.73e-05	1.4
rumtor8_02273	0.494141	2.87779	0.0533792	0.0928594	1.41
rumtor8_00124	0.492621	0.568862	0.0480382	0.0850627	1.41
rumtor8_01838	0.490899	6.81061	0.047877	0.0848462	1.41
rumtor8_00888	0.500696	1.26042	0.0208415	0.0422257	1.41
rumtor8_01918	0.495076	4.14897	0.00606376	0.0146906	1.41
rumtor8_01023	0.499237	2.34068	0.0032195	0.00847893	1.41
rumtor8_01481	0.49299	3.25853	0.00098384	0.00301535	1.41
rumtor8_01916	0.49493	9.54286	6.09e-05	0.00024687	1.41
rumtor8_01773	0.494004	5.53035	3.9e-05	0.00016577	1.41
rumtor8_00485	0.498016	4.893	2.2e-05	0.0001	1.41
rumtor8_01456	0.499014	10.07	1.64e-05	7.65e-05	1.41
rumtor8_01339	0.499852	5.68453	1.61e-05	7.52e-05	1.41
rumtor8_01416	0.492534	9.96404	1.37e-05	6.5e-05	1.41
rumtor8_01903	0.491765	7.09704	2.22e-06	1.22e-05	1.41
rumtor8_00857	0.501282	-0.0611249	0.168924	0.24317	1.42
rumtor8_00707	0.502798	0.491165	0.0497905	0.0875252	1.42
rumtor8_02294	0.505391	6.32041	0.0438065	0.0793762	1.42
rumtor8_00525	0.509664	5.3149	0.0399899	0.0736869	1.42
rumtor8_02206	0.501315	2.06688	0.00343995	0.00898058	1.42
rumtor8_01030	0.505611	1.89315	0.00312577	0.0082721	1.42
rumtor8_02040	0.510475	8.35704	0.00036261	0.00123208	1.42
rumtor8_02249	0.509884	7.35139	8.24e-05	0.00032511	1.42
rumtor8_01692	0.509499	4.28716	3.43e-05	0.00014772	1.42
rumtor8_01774	0.501011	4.93408	3.34e-05	0.00014548	1.42
rumtor8_01569	0.502385	8.28549	6.26e-06	3.13e-05	1.42
rumtor8_01273	0.508916	9.33503	5.39e-06	2.72e-05	1.42
rumtor8_00143	0.501959	7.46674	2.36e-06	1.28e-05	1.42
rumtor8_00860	0.512485	1.17315	0.0220948	0.0442302	1.43
rumtor8_01491	0.519676	0.838677	0.0191806	0.0394479	1.43
rumtor8_02278	0.515214	1.82271	0.0029224	0.00780979	1.43
rumtor8_01076	0.514047	4.46924	2.39e-05	0.00010753	1.43
rumtor8_01417	0.520299	8.70643	7.17e-06	3.54e-05	1.43
rumtor8_01288	0.520745	6.69504	4.53e-06	2.3e-05	1.43
rumtor8_01840	0.526134	7.30717	0.0236217	0.0469417	1.44
rumtor8_01103	0.526004	3.53525	0.0114778	0.025666	1.44
rumtor8_00103	0.52382	2.37295	0.00129848	0.00385299	1.44
rumtor8_01142	0.526529	2.53087	0.00040084	0.00133899	1.44
rumtor8_01735	0.526057	3.56726	0.00023137	0.0008194	1.44
rumtor8_01978	0.522577	4.99393	0.00010903	0.00041369	1.44
rumtor8_00747	0.528495	3.65757	6.45e-05	0.00026027	1.44
rumtor8_01287	0.531064	8.37417	8.88e-06	4.35e-05	1.44
rumtor8_01976	0.522867	5.4644	6.95e-06	3.44e-05	1.44
rumtor8_01412	0.524351	8.84843	3e-06	1.6e-05	1.44
rumtor8_01341	0.525433	6.64207	1.06e-06	6.15e-06	1.44
rumtor8_01218	0.533431	0.284694	0.0580069	0.0997938	1.45
rumtor8_01021	0.534683	3.27992	0.00011027	0.00041769	1.45
rumtor8_01902	0.533104	8.56381	2.68e-06	1.44e-05	1.45
rumtor8_01421	0.533785	9.2847	2.3e-06	1.26e-05	1.45
rumtor8_01419	0.533107	9.05943	1.79e-06	1e-05	1.45
rumtor8_01828	0.531397	7.05425	4.28e-07	2.6e-06	1.45
rumtor8_02159	0.532487	5.54809	1.82e-07	1.18e-06	1.45
rumtor8_01837	0.542274	8.25852	0.0704348	0.11774	1.46
rumtor8_02080	0.542428	0.656194	0.0210502	0.0424513	1.46
rumtor8_00579	0.54363	5.52385	0.0179756	0.0373221	1.46
rumtor8_01921	0.542354	5.92414	0.0125033	0.0274519	1.46
rumtor8_00244	0.550451	1.98889	0.00965617	0.022138	1.46
rumtor8_00651	0.54836	1.14401	0.00906124	0.0209061	1.46
rumtor8_01077	0.546767	3.23924	0.00015184	0.00055957	1.46
rumtor8_01259	0.54347	3.87695	5.7e-05	0.00023238	1.46
rumtor8_01418	0.550811	6.27401	9.1e-06	4.44e-05	1.46
rumtor8_02530	0.547323	6.2378	3.95e-06	2.04e-05	1.46
rumtor8_02118	0.549718	6.43427	1.02e-06	5.89e-06	1.46
rumtor8_01272	0.544902	9.50185	8.18e-07	4.8e-06	1.46
rumtor8_01266	0.541435	5.67311	1.75e-07	1.14e-06	1.46
rumtor8_02428	0.559952	0.513805	0.0336594	0.0630364	1.47
rumtor8_02374	0.556084	5.58048	2.31e-05	0.0001046	1.47
rumtor8_01939	0.55544	5.33132	1.26e-05	5.99e-05	1.47
rumtor8_01286	0.553818	8.3581	4.67e-06	2.36e-05	1.47
rumtor8_01143	0.559591	5.56672	7.41e-07	4.36e-06	1.47
rumtor8_01420	0.556292	7.59402	4.18e-07	2.55e-06	1.47
rumtor8_00483	0.558854	6.52182	1.99e-07	1.27e-06	1.47
rumtor8_01413	0.560153	7.55329	1.57e-07	1.02e-06	1.47
rumtor8_01127	0.558904	5.78309	5.21e-08	3.69e-07	1.47
rumtor8_02272	0.567249	7.9339	0.0032336	0.00850579	1.48
rumtor8_01494	0.565558	2.39589	0.00043649	0.00144043	1.48
rumtor8_02158	0.561691	3.7325	1.12e-05	5.42e-05	1.48
rumtor8_00599	0.562162	4.67389	2.74e-06	1.47e-05	1.48
rumtor8_01267	0.567034	5.26415	1.22e-06	7.03e-06	1.48
rumtor8_01904	0.562521	6.36071	5.56e-07	3.32e-06	1.48
rumtor8_01422	0.56526	8.73275	4.06e-07	2.49e-06	1.48
rumtor8_01210	0.569498	6.62346	2.04e-07	1.3e-06	1.48
rumtor8_00821	0.578176	6.68212	0.0544397	0.0944027	1.49
rumtor8_00125	0.571645	1.09257	0.00445641	0.0112599	1.49
rumtor8_01920	0.57611	5.40212	0.00255873	0.00700114	1.49
rumtor8_02325	0.573154	2.41003	0.00077458	0.00242389	1.49
rumtor8_02318	0.58008	2.78245	3.37e-05	0.00014571	1.49
rumtor8_00448	0.574299	5.79832	6.01e-06	3.01e-05	1.49
rumtor8_00254	0.579027	3.85817	4.1e-06	2.11e-05	1.49
rumtor8_01424	0.578292	8.6389	1.78e-07	1.15e-06	1.49
rumtor8_01426	0.573699	7.40313	9.33e-08	6.31e-07	1.49
rumtor8_00822	0.582548	5.21456	0.12688	0.191241	1.5
rumtor8_00230	0.588455	0.348157	0.0313995	0.0595197	1.5
rumtor8_02207	0.588927	7.8671	0.00710609	0.0169148	1.5
rumtor8_00749	0.583133	1.5346	0.00279069	0.00750385	1.5
rumtor8_02364	0.583447	3.33364	0.00029894	0.00103346	1.5
rumtor8_00855	0.588703	2.5416	6.51e-05	0.00026191	1.5
rumtor8_02205	0.585858	2.90359	5.4e-05	0.00022171	1.5
rumtor8_01776	0.580574	5.99267	5.51e-06	2.77e-05	1.5
rumtor8_00856	0.581315	4.58309	7.11e-07	4.21e-06	1.5
rumtor8_01792	0.586038	8.98007	1.07e-07	7.11e-07	1.5
rumtor8_01836	0.591394	7.78989	0.0999841	0.157915	1.51
rumtor8_02456	0.590269	10.1455	0.00108298	0.00328651	1.51
rumtor8_02056	0.590238	2.66298	0.00022058	0.00078244	1.51
rumtor8_00757	0.595857	3.01056	9.44e-05	0.00036646	1.51
rumtor8_02059	0.593457	3.63988	4.76e-05	0.00019921	1.51
rumtor8_00243	0.596072	3.12645	2.32e-05	0.00010478	1.51
rumtor8_01489	0.594445	3.97586	4.21e-06	2.16e-05	1.51
rumtor8_01216	0.590512	4.05191	3.53e-06	1.84e-05	1.51
rumtor8_02528	0.597908	3.79325	2.56e-06	1.38e-05	1.51
rumtor8_00886	0.592064	8.54537	4.04e-07	2.49e-06	1.51
rumtor8_01943	0.594251	4.91108	1.57e-07	1.02e-06	1.51
rumtor8_01425	0.595247	7.20065	5.22e-08	3.69e-07	1.51
rumtor8_01927	0.591508	5.50614	1.69e-08	1.29e-07	1.51
rumtor8_00854	0.600839	1.24561	0.00442013	0.0111812	1.52
rumtor8_01501	0.605312	1.11335	0.00262627	0.00714108	1.52
rumtor8_01885	0.603016	2.95701	0.0010843	0.00328651	1.52
rumtor8_01493	0.605504	2.12082	0.00019852	0.00070998	1.52
rumtor8_00255	0.60587	2.73129	3.77e-05	0.00016194	1.52
rumtor8_01618	0.600194	4.10542	3.81e-06	1.99e-05	1.52
rumtor8_00473	0.604557	5.4999	1.52e-07	1e-06	1.52
rumtor8_00501	0.607754	6.16447	9.79e-09	7.81e-08	1.52
rumtor8_00368	0.615656	0.118948	0.0303763	0.0580347	1.53
rumtor8_00559	0.615159	7.60614	0.00060482	0.00193153	1.53
rumtor8_01488	0.609127	2.39272	9.67e-05	0.00037325	1.53
rumtor8_00770	0.610164	5.55775	4.52e-06	2.3e-05	1.53
rumtor8_02448	0.618224	9.53969	6.55e-07	3.89e-06	1.53
rumtor8_01423	0.609441	6.22003	8.19e-08	5.59e-07	1.53
rumtor8_00500	0.616443	7.88013	3.5e-08	2.58e-07	1.53
rumtor8_01733	0.617452	6.24362	1.38e-08	1.07e-07	1.53
rumtor8_01244	0.623014	0.519977	0.0169679	0.0354666	1.54
rumtor8_00365	0.625501	1.10569	0.00178572	0.00509626	1.54
rumtor8_00794	0.621311	6.80732	0.00023452	0.00082919	1.54
rumtor8_01260	0.625904	3.29402	8.14e-06	4e-05	1.54
rumtor8_01905	0.626703	8.46587	9.44e-07	5.49e-06	1.54
rumtor8_00292	0.622214	5.41616	1.88e-08	1.42e-07	1.54
rumtor8_02643	0.620238	6.04468	3.9e-09	3.23e-08	1.54
rumtor8_01732	0.626272	5.92287	2.58e-09	2.21e-08	1.54
rumtor8_02309	0.631673	0.663111	0.00766274	0.0181013	1.55
rumtor8_01234	0.632598	4.08692	1.79e-05	8.3e-05	1.55
rumtor8_00847	0.632244	3.54015	1.2e-05	5.75e-05	1.55
rumtor8_02005	0.630655	8.70282	2.27e-06	1.25e-05	1.55
rumtor8_00256	0.632956	3.65361	1.54e-06	8.7e-06	1.55
rumtor8_02303	0.630877	5.51589	6.27e-08	4.36e-07	1.55
rumtor8_01427	0.631173	6.75857	3.42e-08	2.53e-07	1.55
rumtor8_01629	0.641214	0.348406	0.01244	0.0273405	1.56
rumtor8_01025	0.639739	3.82312	3.17e-06	1.69e-05	1.56
rumtor8_01938	0.639013	6.33075	5.31e-08	3.75e-07	1.56
rumtor8_00778	0.641172	8.36461	1.86e-08	1.41e-07	1.56
rumtor8_01429	0.637086	7.85094	1.2e-08	9.35e-08	1.56
rumtor8_01684	0.637177	5.64279	9.16e-10	8.28e-09	1.56
rumtor8_02312	0.654628	1.29909	0.00070159	0.00221457	1.57
rumtor8_01349	0.653432	2.07168	9e-05	0.00035311	1.57
rumtor8_00853	0.652014	2.90316	8.51e-05	0.00033516	1.57
rumtor8_00257	0.650915	2.55375	6.37e-06	3.17e-05	1.57
rumtor8_00795	0.649899	10.3645	2.87e-06	1.53e-05	1.57
rumtor8_01463	0.646348	12.0825	4.21e-08	3.03e-07	1.57
rumtor8_02155	0.651715	6.42581	2.43e-10	2.31e-09	1.57
rumtor8_00042	0.657779	2.66256	0.148773	0.218386	1.58
rumtor8_02277	0.660469	0.62179	0.0129252	0.0281792	1.58
rumtor8_00567	0.656392	0.745744	0.00360563	0.00932666	1.58
rumtor8_01221	0.661679	2.20065	1.79e-05	8.3e-05	1.58
rumtor8_01699	0.662658	3.76678	1.59e-06	8.98e-06	1.58
rumtor8_01335	0.656051	8.44675	1.56e-08	1.2e-07	1.58
rumtor8_01791	0.657351	9.16678	4.08e-09	3.37e-08	1.58
rumtor8_01731	0.658581	6.9655	1.18e-10	1.16e-09	1.58
rumtor8_01220	0.66803	1.19882	0.00124353	0.00371014	1.59
rumtor8_00300	0.665079	3.70339	3.16e-07	1.96e-06	1.59
rumtor8_01158	0.669313	6.299	1.63e-10	1.57e-09	1.59
rumtor8_01385	0.675062	2.31262	9.42e-05	0.00036626	1.6
rumtor8_00783	0.68163	8.56919	3.13e-05	0.00013748	1.6
rumtor8_01986	0.675105	3.94381	5.15e-07	3.08e-06	1.6
rumtor8_01211	0.679206	6.83913	7.6e-09	6.13e-08	1.6
rumtor8_01430	0.678021	8.7619	3.64e-09	3.02e-08	1.6
rumtor8_00341	0.683204	0.675194	0.00912719	0.0210138	1.61
rumtor8_02300	0.687903	1.84528	0.00187726	0.0052962	1.61
rumtor8_00678	0.688146	4.9287	6.85e-08	4.74e-07	1.61
rumtor8_02320	0.698815	-0.0072399	0.023259	0.0462631	1.62
rumtor8_02311	0.694276	1.54122	0.00011132	0.00042094	1.62
rumtor8_01850	0.700063	9.83534	3.47e-06	1.82e-05	1.62
rumtor8_00978	0.697877	3.77458	1.02e-07	6.87e-07	1.62
rumtor8_00979	0.692231	3.70255	9.26e-08	6.28e-07	1.62
rumtor8_01275	0.699276	9.85143	6.56e-08	4.55e-07	1.62
rumtor8_01886	0.699356	8.29973	3.36e-09	2.83e-08	1.62
rumtor8_00502	0.692248	8.63902	3.14e-09	2.65e-08	1.62
rumtor8_00885	0.692541	7.9979	1.09e-09	9.7e-09	1.62
rumtor8_01380	0.701165	1.74914	0.00011845	0.00044557	1.63
rumtor8_01984	0.706336	13.21	3.9e-05	0.00016577	1.63
rumtor8_00334	0.709195	4.53785	8.8e-07	5.13e-06	1.63
rumtor8_00598	0.705892	4.83261	7.13e-08	4.9e-07	1.63
rumtor8_01274	0.701685	8.98001	5e-09	4.09e-08	1.63
rumtor8_02506	0.708302	7.33847	6.79e-10	6.21e-09	1.63
rumtor8_00887	0.702064	7.44556	1.21e-10	1.18e-09	1.63
rumtor8_02043	0.713401	6.90383	9.48e-06	4.62e-05	1.64
rumtor8_02583	0.713753	3.42963	3.95e-06	2.04e-05	1.64
rumtor8_00782	0.714907	6.37249	2.45e-07	1.54e-06	1.64
rumtor8_01265	0.713898	7.32283	4.48e-10	4.19e-09	1.64
rumtor8_01730	0.716883	5.37418	2.69e-11	2.8e-10	1.64
rumtor8_02326	0.72052	0.395443	0.0058464	0.0142194	1.65
rumtor8_01499	0.726562	1.45817	0.00017037	0.00061846	1.65
rumtor8_01161	0.724704	4.94248	1.39e-09	1.21e-08	1.65
rumtor8_00355	0.733794	2.40146	2.8e-05	0.00012392	1.66
rumtor8_00793	0.729199	10.2442	1.97e-07	1.26e-06	1.66
rumtor8_01107	0.738896	0.696237	0.00147524	0.00430706	1.67
rumtor8_01428	0.740039	4.31421	1.4e-06	7.96e-06	1.67
rumtor8_01917	0.741645	10.0697	2.68e-10	2.54e-09	1.67
rumtor8_01026	0.746551	2.43006	1.9e-06	1.06e-05	1.68
rumtor8_01024	0.745162	4.27006	2.43e-07	1.53e-06	1.68
rumtor8_00760	0.749678	6.61428	4.62e-08	3.3e-07	1.68
rumtor8_01431	0.744798	7.5551	5.5e-12	6.12e-11	1.68
rumtor8_01479	0.756403	0.0929498	0.00983318	0.0224024	1.69
rumtor8_02119	0.758457	1.3345	0.00044323	0.00146045	1.69
rumtor8_02322	0.756705	1.47507	0.00010439	0.00039887	1.69
rumtor8_00781	0.756364	6.1457	2.28e-09	1.96e-08	1.69
rumtor8_01963	0.756823	5.24398	4.85e-11	4.91e-10	1.69
rumtor8_00253	0.758517	5.5667	9.91e-12	1.06e-10	1.69
rumtor8_01022	0.762594	0.136554	0.00526929	0.0130415	1.7
rumtor8_02042	0.765616	8.77832	2.07e-06	1.14e-05	1.7
rumtor8_00792	0.765952	9.92173	7e-08	4.83e-07	1.7
rumtor8_01432	0.761373	6.59605	1.56e-11	1.65e-10	1.7
rumtor8_01487	0.771983	2.69293	1.47e-07	9.69e-07	1.71
rumtor8_02657	0.771841	6.34385	1.1e-10	1.08e-09	1.71
rumtor8_00980	0.774783	4.42334	6.86e-11	6.88e-10	1.71
rumtor8_01433	0.774361	9.52867	8.94e-12	9.69e-11	1.71
rumtor8_00672	0.778963	3.51237	0.0006163	0.00196531	1.72
rumtor8_00009	0.784827	1.81759	2.75e-05	0.00012167	1.72
rumtor8_02041	0.786515	7.725	4.08e-07	2.5e-06	1.72
rumtor8_02012	0.785265	5.21129	1.44e-11	1.53e-10	1.72
rumtor8_02372	0.782403	5.62	9.18e-14	1.24e-12	1.72
rumtor8_00846	0.786704	2.43164	1.82e-05	8.39e-05	1.73
[truncated: 179 more rows]

## Sheet: FxnalAnnotationDiffExpr
Gene	Fold change gMO vs. Glc	Annotation			Number of genes	Percent genes
rumtor8_01372	-170.71	Ammonium transporter		Transporter	4	0.114286	11.4286
rumtor8_01373	-143.25	Glutamine synthetase		ATP metabolism	0	0	0
rumtor8_01369	-137.38	Amidophosphoribosyltransferase, S16		Phage	9	0.257143	25.7143
rumtor8_01371	-129.37	Asparagine synthetase B [glutamine-hydrolyzing]		Amine/amino acid metabolism	5	0.142857	14.2857
rumtor8_01370	-118.61	CTP synthase		Nucleotide metabolism	3	0.0857143	8.57143
rumtor8_01368	-93.49	Carbamoyl-phosphate synthase small chain		Sugar metabolism	1	0.0285714	2.85714
rumtor8_01374	-62.41	Amidophosphoribosyltransferase
rumtor8_01375	-56.11	Choline trimethylamine-lyase activating enzyme
rumtor8_01367	-54.44	Carbamoyl-phosphate synthase large chain
rumtor8_01366	-20.89	LL-diaminopimelate aminotransferase
rumtor8_00641	-16.64	Galactose/methyl galactoside import ATP-binding protein MglA
rumtor8_00642	-12.5	Branched-chain amino acid ABC transporter
rumtor8_00640	-11.79	Galactose/glucose-binding lipoprotein
rumtor8_01173	-9.59	NADP-reducing hydrogenase subunit HndA
rumtor8_01365	-8.52	Phosphate-specific transport system accessory protein PhoU
rumtor8_00090	-8.43	Recombinase RecT
rumtor8_01172	-7.84	4Fe-4S binding domain protein
rumtor8_00068	-7.67	Phage scaffolding protein
rumtor8_00058	-7.23	Bacteriophage Gp15 family protein
rumtor8_00094	-6.81	Helix-turn-helix domain-containing protein
rumtor8_00089	-6.71	PD-(D/E)XK nuclease-like domain-containing protein
rumtor8_01171	-6.36	NADP-reducing hydrogenase subunit HndD
rumtor8_01364	-6.31	Sensory transduction protein regX3
rumtor8_00055	-6.19	Hypothetical protein
rumtor8_00072	-6	PBSX family phage terminase large subunit
rumtor8_00060	-5.65	Hypothetical protein
rumtor8_00071	-5.58	Phage portal protein
rumtor8_01363	-5.54	Adaptive-response sensory-kinase SasA
rumtor8_00045	-5.51	TPA:MAG:TPA:holin
rumtor8_00067	-5.44	Capsid protein
rumtor8_00063	-5.39	Hypothetical protein
rumtor8_00056	-5.38	Phage tail tape measure protein
rumtor8_01378	-5.27	ANTAR domain-containing protein
rumtor8_00066	-5.19	Hypothetical protein
rumtor8_00054	-5.18	Phage tail protein
35
Gene	Fold change gMO vs. Glc	Annotation			Number of genes	Percent genes
rumtor8_00474	5.22	Citrate (Re)-synthase		Transporter	3	0.12	12
rumtor8_02349	5.29	TPA:MAG:TPA tail tube protein		ATP metabolism	5	0.2	20
rumtor8_02348	5.35	TPA:MAG:TPA tail component		Phage	3	0.12	12
rumtor8_00944	5.55	ATP synthase subunit deltasodium ion specific		Amine/Amino acid metabolism	5	0.2	20
rumtor8_02340	5.55	Phage portal protein		Nucleotide metabolism	0	0	0
rumtor8_00943	5.69	ATP synthase subunit bsodium ion specific		Sugar metabolism	4	0.16	16
rumtor8_02342	5.73	ATP-dependent Clp protease proteolytic subunit
rumtor8_00942	5.83	ATP synthase subunit csodium ion specific
rumtor8_01400	5.87	L-arabinose transport system permease protein AraQ
rumtor8_00536	6.06	N-acetyl-gamma-glutamyl-phosphate reductase
rumtor8_00850	6.24	Dipicolinate synthase subunit A
rumtor8_00537	6.3	Acetyltransferase YpeA
rumtor8_00941	6.78	ATP synthase subunit a
rumtor8_00222	9.47	Secondary thiamine-phosphate synthase
rumtor8_00221	10.95	Aminohydrolase family protein
rumtor8_01403	11.64	Beta-galactosidase
rumtor8_01379	13.02	GDSL-type esterase/lipase family protein
rumtor8_01402	13.55	ABC transporter substrate-binding protein
rumtor8_01353	21.57	Hypothetical protein
rumtor8_00220	21.71	Xylulose kinase
rumtor8_00216	27	Fructosamine deglycase FrlB
rumtor8_00219	27.76	BtpA/SgcQ family protein
rumtor8_01352	28.21	Fibronectin type III domain-containing protein
rumtor8_00218	49.57	Fructoselysine 3-epimerase
rumtor8_00217	80.32	Anaerobic C4-dicarboxylate transporter DcuB
25

## Sheet: Glucose RPKM
Gene	Length	G1	G2	G3	Glucose Avg	% Total RPKM
rumtor8_01019	90	76835.3	86490.1	69999.2	77774.9	7.77753
rumtor8_01835	1020	21380.5	19440.9	21779.6	20867	2.08671
rumtor8_02393	543	12351.7	21147.5	9084.43	14194.5	1.41946
rumtor8_01454	1194	14326.5	12979.8	14518.3	13941.5	1.39416
rumtor8_02436	1182	12748.3	12872.7	13618.9	13080	1.308
rumtor8_01637	186	13107.9	11468.7	11842.8	12139.8	1.21398
rumtor8_01780	864	11222.3	11471.9	11698.5	11464.2	1.14643
rumtor8_00010	93	13516.6	12341.3	7513.01	11123.7	1.11237
rumtor8_00436	693	9586.37	9878.95	10425.7	9963.68	0.996373
rumtor8_01984	2253	8314.65	11002.9	7193.44	8837	0.883705
rumtor8_02448	198	7421.09	8496.98	8786.36	8234.81	0.823485
rumtor8_01321	2625	7579.36	7339.53	7648.71	7522.53	0.752257
rumtor8_02251	177	7735.48	7423.47	7286.24	7481.73	0.748177
rumtor8_00640	1275	5984.89	8232.4	8038.66	7418.65	0.741869
rumtor8_00435	1011	7117.8	7112.34	7729.7	7319.95	0.731998
rumtor8_00515	915	7477.58	6739.39	7171.67	7129.55	0.712958
rumtor8_00514	834	6596.26	6290.59	6640.64	6509.16	0.650919
rumtor8_00513	477	6054.03	6132.79	6750.7	6312.51	0.631254
rumtor8_01116	1422	5891.22	6133.4	6763.02	6262.55	0.626258
rumtor8_00312	267	6060.68	6297.28	6009.14	6122.37	0.61224
rumtor8_01457	420	6278.55	5523.02	6412.1	6071.23	0.607126
rumtor8_01373	2103	6394.57	6223.97	4826.66	5815.07	0.58151
rumtor8_02228	234	5704.84	5857.09	5537.99	5699.98	0.57
rumtor8_00722	3333	5566.95	5686.28	5837.38	5696.87	0.56969
rumtor8_01833	747	5804.7	5319.91	5888.66	5671.09	0.567112
rumtor8_00503	162	5237.86	6046.75	5687.35	5657.32	0.565735
rumtor8_02184	144	4526.81	6275.86	5721.5	5508.05	0.550808
rumtor8_00981	273	5488.06	5219.42	5161.87	5289.78	0.528981
rumtor8_01456	471	5269.43	4875.83	5628.4	5257.89	0.525791
rumtor8_01020	6636	4739.26	5045.89	5133.03	4972.73	0.497275
rumtor8_00620	201	5126.53	4619.54	5144.71	4963.59	0.496361
rumtor8_01372	1713	5288.45	5003.15	4405.74	4899.11	0.489914
rumtor8_01834	1200	4914.64	4348.12	4915.47	4726.08	0.47261
rumtor8_00894	171	4036.35	5340.3	4763.83	4713.49	0.471352
rumtor8_02449	258	3905.56	4524.41	4606.49	4345.48	0.434551
rumtor8_01455	2118	4221.95	3695.14	4211.31	4042.8	0.404282
rumtor8_02124	1605	4242.19	3847.34	3976.88	4022.14	0.402216
rumtor8_00557	1875	4083.87	3743.64	4018.63	3948.71	0.394873
rumtor8_02621	5739	3625.9	3903.86	3980.24	3836.66	0.383668
rumtor8_00467	528	3676.14	4022.58	3698.33	3799.02	0.379903
rumtor8_02394	396	5270.92	4482.91	1501.17	3751.67	0.375169
rumtor8_01413	114	3798.03	3543.45	3754.07	3698.52	0.369853
rumtor8_01910	693	4052.41	3357.53	3618.75	3676.23	0.367625
rumtor8_01844	1560	3874.45	3623.18	3443.24	3646.95	0.364697
rumtor8_02250	1335	3770.98	3599.36	3468.05	3612.79	0.361281
rumtor8_02395	1146	4199.33	3100.47	3372.43	3557.41	0.355743
rumtor8_01913	198	4069.07	3162.91	3413.36	3548.45	0.354847
rumtor8_01655	1104	3511.08	3114.02	3490.89	3371.99	0.337201
rumtor8_01277	5010	2963.8	3275.51	3243.3	3160.87	0.316089
rumtor8_01596	1194	3139.64	2984.88	3183.67	3102.73	0.310275
rumtor8_02450	1623	3093.5	2886.4	3260.28	3080.06	0.308007
rumtor8_01275	636	3526.36	2806.14	2893.41	3075.3	0.307532
rumtor8_02276	558	3079.39	2899.23	3006.79	2995.13	0.299515
rumtor8_01917	747	3250.97	2844.78	2874.85	2990.2	0.299022
rumtor8_01621	558	2734.12	3340.78	2824.83	2966.58	0.296659
rumtor8_02371	423	2810.98	2981.95	2965.9	2919.61	0.291962
rumtor8_01791	429	3016.39	2772.07	2873.76	2887.41	0.288742
rumtor8_01458	4572	2561.65	2938.18	3084.57	2861.47	0.286148
rumtor8_01792	393	2932.94	2757.05	2870.6	2853.53	0.285354
rumtor8_01274	375	2913.77	2803.21	2823.66	2846.88	0.28469
rumtor8_01412	369	2940.2	2722.17	2875.41	2845.92	0.284594
rumtor8_00795	1056	2677.19	2258.45	3185.02	2706.88	0.27069
rumtor8_01587	438	2751.12	2386.85	2957.62	2698.53	0.269855
rumtor8_01209	1125	2699.63	2528.13	2815.72	2681.16	0.268117
rumtor8_01408	519	3016.12	2449.01	2552.95	2672.69	0.267271
rumtor8_00468	1197	2607.88	3262.17	2060.84	2643.63	0.264364
rumtor8_00790	1239	2378.43	2369.03	3146.43	2631.29	0.263131
rumtor8_01421	543	2504.03	2645.35	2667.11	2605.5	0.260551
rumtor8_02658	429	2360.66	2708.5	2688.28	2585.81	0.258582
rumtor8_01911	426	2796.46	2353.34	2533.98	2561.26	0.256127
rumtor8_01909	4944	2437.66	2576.97	2597.62	2537.42	0.253743
rumtor8_00793	1005	2550.56	2106.9	2929.6	2529.02	0.252903
rumtor8_00271	285	2546.1	2383	2612.06	2513.72	0.251373
rumtor8_00590	528	2319.8	2709.4	2461.2	2496.8	0.249681
rumtor8_00791	741	2262.38	2139.06	2926.09	2442.51	0.244252
rumtor8_01407	2619	2200.06	2210.99	2914.58	2441.88	0.244189
rumtor8_00183	135	2199.76	2572.19	2511.94	2427.96	0.242797
rumtor8_00469	996	2771.07	2775.89	1621.34	2389.43	0.238945
rumtor8_01419	510	2281.96	2430.08	2407.8	2373.28	0.237329
rumtor8_01422	402	2426.96	2346.63	2334.71	2369.44	0.236945
rumtor8_00269	309	2328.71	2200.91	2435.56	2321.73	0.232174
rumtor8_02375	2073	1935.29	2505.43	2347.14	2262.62	0.226263
rumtor8_02379	987	2286.97	2310.08	2047.59	2214.88	0.221489
rumtor8_02653	1626	2318.37	2045.58	2186.91	2183.62	0.218363
rumtor8_00792	921	2111.64	1828.05	2577.27	2172.32	0.217233
rumtor8_01335	348	2211.69	2202.98	2065.03	2159.9	0.215991
rumtor8_01417	441	1990.68	2277.27	2210.89	2159.61	0.215962
rumtor8_01409	963	2494.35	1884.27	2006.35	2128.32	0.212833
rumtor8_01540	1362	2478.09	1957.03	1837.44	2090.85	0.209086
rumtor8_02591	828	1935.68	1935.18	2381.6	2084.15	0.208416
rumtor8_00523	852	2098.44	2014.87	2090.26	2067.86	0.206787
rumtor8_00877	462	2110.5	1947.87	2096.43	2051.6	0.205161
rumtor8_01881	714	1899.8	1997.97	2213.98	2037.25	0.203726
rumtor8_01365	669	2461.25	1636.54	1852.29	1983.36	0.198337
rumtor8_00720	243	1683.14	1965.18	2223.24	1957.19	0.19572
rumtor8_01588	936	1960.4	1776.55	2133.76	1956.9	0.195691
rumtor8_01204	528	1910.25	1950.77	1961.5	1940.84	0.194085
rumtor8_00786	1728	1432.89	1953.6	2400.46	1928.98	0.192899
rumtor8_01062	6066	1725.91	1980.54	2060.86	1922.44	0.192245
rumtor8_00789	438	1526.91	1851.82	2299.94	1892.89	0.18929
rumtor8_00885	288	1966.46	1784.27	1903.76	1884.83	0.188484
rumtor8_01437	318	1928.33	1901.07	1806.74	1878.71	0.187872
rumtor8_01916	921	2126.3	1686.25	1790.73	1867.76	0.186777
rumtor8_00886	444	2025.71	1742.65	1824.01	1864.12	0.186413
rumtor8_00787	1350	1456.33	1802.97	2237.43	1832.25	0.183226
rumtor8_01585	846	1946.43	1687.56	1795.22	1809.74	0.180975
rumtor8_01433	843	1878.49	1725.43	1782.54	1795.49	0.17955
rumtor8_00641	1509	1461.16	1835.47	2019.76	1772.13	0.177214
rumtor8_01912	519	1947.52	1588.19	1778.73	1771.48	0.177149
rumtor8_02396	210	1675.06	1845.17	1756.03	1758.75	0.175876
rumtor8_00326	264	1727.53	1599.91	1919.05	1748.83	0.174884
rumtor8_01371	1581	1912.64	1644.8	1607.54	1721.66	0.172167
rumtor8_00502	495	1858.71	1666.03	1602.24	1708.99	0.1709
rumtor8_01586	252	1722.04	1631.17	1762.5	1705.24	0.170524
rumtor8_01416	1353	1709.98	1663.73	1737.14	1703.62	0.170362
rumtor8_01255	810	1628.74	1614.8	1758.19	1667.24	0.166725
rumtor8_02279	240	1274.87	1735.03	1954.85	1654.92	0.165492
rumtor8_02639	5592	1701.31	1639.7	1616.59	1652.53	0.165254
rumtor8_01850	1173	1571.57	1671.87	1699.94	1647.79	0.16478
rumtor8_01424	540	1646.74	1659.84	1624.25	1643.61	0.164362
rumtor8_00578	951	1843.36	2481.94	593.672	1639.66	0.163966
rumtor8_01159	5388	1520.34	1644.49	1729.23	1631.35	0.163136
rumtor8_00642	1656	1361.71	1715.3	1797.82	1624.94	0.162495
rumtor8_01410	594	1780.53	1438.6	1647.13	1622.09	0.16221
rumtor8_01832	1539	1705.81	1575.07	1575.07	1618.65	0.161866
rumtor8_01011	3228	1756.5	1522.7	1565.66	1614.95	0.161496
rumtor8_01411	396	1643.39	1483.22	1642.08	1589.56	0.158957
rumtor8_00518	1182	1706.04	1502.24	1539.24	1582.51	0.158251
rumtor8_01366	1191	2061.78	1274.25	1392.94	1576.32	0.157633
rumtor8_01008	4818	1457.5	1595.64	1656.83	1569.99	0.156999
rumtor8_01000	504	1765.14	1461.27	1462.01	1562.81	0.156282
rumtor8_00556	654	1603.26	1473.59	1570.27	1549.04	0.154905
rumtor8_01406	756	1468.49	1635.66	1542.26	1548.8	0.154881
rumtor8_01915	1344	1691.95	1401.26	1551.87	1548.36	0.154837
rumtor8_00555	1050	1544.03	1516.33	1534.08	1531.48	0.153149
rumtor8_01415	795	1487.9	1516.33	1586.34	1530.19	0.15302
rumtor8_01171	1743	1183.49	1608.25	1792.31	1528.01	0.152802
rumtor8_02434	1395	1578.54	1436.28	1518.18	1511	0.151101
rumtor8_01446	795	1500.08	1446.68	1545.48	1497.41	0.149742
rumtor8_01463	6309	1402.17	1531.32	1530.06	1487.85	0.148786
rumtor8_01661	1416	1517.81	1369.12	1569.2	1485.38	0.148538
rumtor8_01151	1290	1601.21	1364.74	1446.88	1470.94	0.147095
rumtor8_01172	1920	1180.54	1507.16	1713.44	1467.05	0.146706
rumtor8_02582	4836	1375.11	1487.46	1532.11	1464.89	0.14649
rumtor8_00688	1893	1565.82	1329.51	1491.83	1462.39	0.146239
rumtor8_02435	888	1484.9	1377.92	1488.4	1450.41	0.145041
rumtor8_01370	1614	1748.65	1229.92	1370.25	1449.6	0.144961
rumtor8_02392	900	1473.69	1348.46	1525.65	1449.27	0.144927
rumtor8_00500	357	1527.74	1401.36	1410.25	1446.45	0.144646
rumtor8_01700	1434	1452.77	1381.57	1438.37	1424.24	0.142424
rumtor8_01430	657	1487.37	1395.27	1349.3	1410.65	0.141065
rumtor8_00961	309	1426.23	1390.89	1388.66	1401.93	0.140193
rumtor8_00783	579	1156.26	1394.1	1652.08	1400.81	0.140082
rumtor8_00887	267	1394.79	1319.82	1427.78	1380.79	0.13808
rumtor8_00839	2514	1438.17	1284.39	1374.01	1365.52	0.136553
rumtor8_01447	732	1352.35	1304.89	1433.71	1363.65	0.136366
rumtor8_00517	429	1379.67	1292.59	1357.46	1343.24	0.134325
rumtor8_00187	879	1478.96	1217.81	1284.86	1327.21	0.132721
rumtor8_01173	495	1065.25	1358.1	1530.9	1318.08	0.131809
rumtor8_01436	684	1273.88	1282.41	1330.62	1295.64	0.129564
rumtor8_00674	1095	1280.24	1220.17	1340.89	1280.43	0.128044
rumtor8_00338	1017	1298.19	1225.81	1303.28	1275.76	0.127576
rumtor8_00788	447	1066.69	1235.02	1512.47	1271.39	0.12714
rumtor8_01589	552	1253.23	1170.32	1390.04	1271.2	0.12712
rumtor8_00785	441	897.268	1363.14	1532.79	1264.4	0.12644
rumtor8_01665	1440	1221.33	1111.3	1418.39	1250.34	0.125034
rumtor8_01683	1071	1267.72	1179.28	1276.77	1241.26	0.124127
rumtor8_02270	384	1197.61	1251.63	1269.83	1239.69	0.12397
rumtor8_00524	1326	1235.12	1185.65	1250.1	1223.63	0.122363
rumtor8_01367	3180	1583.41	932.994	1129.32	1215.24	0.121525
rumtor8_01018	3780	1174.43	1177.13	1278.37	1209.98	0.120998
rumtor8_00127	2274	1219.14	1162.38	1233.52	1205.01	0.120502
rumtor8_01165	393	1320.07	1293.15	988.739	1200.65	0.120066
rumtor8_01701	732	1222.69	1129.85	1220.95	1191.16	0.119117
rumtor8_01027	1140	1111.86	1299.3	1139.72	1183.63	0.118363
rumtor8_01420	369	1117.42	1219.96	1191.39	1176.26	0.117626
rumtor8_00466	180	819.745	1341.94	1351.97	1171.22	0.117122
rumtor8_02652	288	1104.52	1188.56	1204.19	1165.76	0.116576
rumtor8_01071	1011	1084.94	1086.8	1278.43	1150.06	0.115006
rumtor8_01635	1665	1243.99	1077.83	1124.2	1148.67	0.114868
rumtor8_00677	1092	1152.31	1112.12	1176.87	1147.1	0.11471
rumtor8_01429	438	1160.32	1128.81	1147.13	1145.42	0.114542
rumtor8_01880	501	1103.67	1082.18	1234.45	1140.1	0.11401
rumtor8_00713	741	1228.97	975.291	1212.99	1139.08	0.113909
rumtor8_01112	2157	1081.13	1123.22	1205.4	1136.58	0.113659
rumtor8_00186	1326	1292.46	990.761	1076.99	1120.07	0.112008
rumtor8_00005	5901	1059.04	1129.03	1151.62	1113.23	0.111324
rumtor8_01414	219	954.348	1096.38	1195.97	1082.23	0.108224
rumtor8_02624	549	1035.15	1073.8	1130.44	1079.8	0.10798
rumtor8_00794	228	917.106	878.866	1442.15	1079.38	0.107938
rumtor8_00686	309	1301.47	1375.24	560.079	1078.93	0.107893
rumtor8_01725	2577	1157.31	966.24	1103.29	1075.61	0.107562
rumtor8_02584	747	1177.44	1167.09	846.259	1063.6	0.10636
rumtor8_01405	576	1013.13	1086	1059.96	1053.03	0.105303
rumtor8_01824	1863	1067.03	975.76	1109.83	1050.87	0.105088
rumtor8_00440	249	871.197	1052.33	1220.52	1048.01	0.104802
rumtor8_00558	1194	1134.59	944.795	1047.8	1042.39	0.10424
rumtor8_01425	312	996.038	1108.35	1020.14	1041.51	0.104151
rumtor8_01435	621	1031.73	1015.76	1063.53	1037.01	0.103701
rumtor8_01369	1416	1306.29	796.234	1007.34	1036.62	0.103663
rumtor8_01203	768	1024.47	1026.23	1052.15	1034.28	0.103429
rumtor8_00982	1740	999.113	1017.65	1067.74	1028.17	0.102817
rumtor8_00784	639	714.333	1023.54	1342.14	1026.67	0.102668
rumtor8_01426	369	1029.65	1016.63	1023.91	1023.4	0.10234
rumtor8_00989	1371	975.335	1004.41	1082.26	1020.67	0.102067
rumtor8_01664	780	990.894	932.464	1138.41	1020.59	0.102059
rumtor8_02237	6069	925.061	1013.66	1089.66	1009.46	0.100947
rumtor8_01066	1110	1052.43	975.682	997.788	1008.63	0.100864
rumtor8_01431	387	1004.52	994.609	1026.59	1008.57	0.100858
rumtor8_00480	279	922.362	976.799	1106.73	1001.96	0.100197
rumtor8_01723	999	1037.73	950.782	1013.48	1000.66	0.100067
rumtor8_00969	699	1029.01	1009.75	955.54	998.098	0.0998103
rumtor8_00516	666	1078.97	944.806	949.182	990.985	0.099099
rumtor8_02499	1461	1050.61	920.275	975.152	982.011	0.0982016
rumtor8_00967	1767	1035.57	944.668	963.796	981.343	0.0981348
rumtor8_01149	1272	1085.86	883.137	946.526	971.842	0.0971846
rumtor8_01662	1152	971.595	884.363	1055.93	970.629	0.0970634
rumtor8_00676	687	902.989	916.076	1088.22	969.095	0.09691
rumtor8_02161	552	952.241	905.94	1029.15	962.443	0.0962448
rumtor8_00521	1149	1012.79	901.272	967.467	960.511	0.0960516
rumtor8_00597	1017	965.198	972.712	929.21	955.707	0.0955712
rumtor8_01726	732	893.059	978.846	985.911	952.605	0.095261
rumtor8_01418	183	817.535	1043.8	993.333	951.557	0.0951562
rumtor8_01140	1293	927.319	928.332	994.969	950.207	0.0950211
rumtor8_01264	1275	869.039	955.08	989.574	937.898	0.0937902
rumtor8_02622	417	901.98	877.642	1027.65	935.757	0.0935762
rumtor8_01368	1101	1203.59	670.323	887.308	920.406	0.092041
rumtor8_00968	1371	943.575	898.412	912.439	918.142	0.0918147
rumtor8_02518	1638	883.495	893.967	970.667	916.043	0.0916048
rumtor8_02048	681	939.681	856.139	948.22	914.68	0.0914685
rumtor8_01427	258	833.979	992.88	912.524	913.128	0.0913132
rumtor8_01898	1113	908.848	891.217	909.979	903.348	0.0903352
rumtor8_00593	720	928.192	850.646	888.683	889.174	0.0889178
rumtor8_00987	1392	872.333	861.052	932.582	888.655	0.088866
rumtor8_02160	696	881.471	836.801	945.348	887.873	0.0887878
rumtor8_00147	1347	865.155	896.464	898.194	886.604	0.0886609
rumtor8_02042	1026	907.903	808.097	927.568	881.189	0.0881194
rumtor8_00965	972	899.855	857.756	884.311	880.641	0.0880645
rumtor8_01423	186	823.287	931.243	886.031	880.187	0.0880191
rumtor8_01028	1116	796.107	930.874	881.264	869.415	0.0869419
rumtor8_01068	432	825.588	848.121	914.413	862.707	0.0862712
rumtor8_01975	645	769.734	917.327	892.343	859.801	0.0859806
rumtor8_01262	282	699.159	924.803	950.458	858.14	0.0858144
rumtor8_02604	1281	857.407	767.989	921.055	848.817	0.0848821
rumtor8_00519	288	894.218	787.966	842.229	841.471	0.0841475
rumtor8_00141	942	867.747	787.727	852.395	835.957	0.0835961
rumtor8_01840	429	996.266	1048.37	458.557	834.398	0.0834403
rumtor8_01914	1143	934.902	717.545	817.667	823.371	0.0823375
rumtor8_00294	549	806.485	777.416	866.332	816.744	0.0816748
rumtor8_00675	951	809.223	742.504	896.221	815.982	0.0815986
rumtor8_00988	942	779.56	821.269	845.065	815.298	0.0815302
rumtor8_00311	2088	865.726	713.723	864.414	814.621	0.0814625
rumtor8_02005	1119	753.749	826.84	853.917	811.502	0.0811506
rumtor8_01017	2079	758.871	818.493	846.651	808.005	0.0808009
rumtor8_00501	198	784.263	783.321	823.186	796.923	0.0796927
rumtor8_01157	2160	523.892	1265.94	591.46	793.764	0.0793768
rumtor8_01061	486	758.218	717.462	878.954	784.878	0.0784882
rumtor8_02623	1545	779.614	757.597	817.078	784.763	0.0784767
rumtor8_01340	246	752.949	790.294	805.659	782.967	0.0782971
rumtor8_01663	369	684.402	763.379	899.983	782.588	0.0782592
rumtor8_02129	1086	797.646	749.899	780.226	775.924	0.0775928
rumtor8_00735	2061	750.876	742.798	802.147	765.274	0.0765277
rumtor8_00691	816	758.078	800.138	702.709	753.642	0.0753645
rumtor8_01807	429	735.111	739.139	776.486	750.245	0.0750249
rumtor8_01630	588	726.202	710.8	810.988	749.33	0.0749334
rumtor8_02359	885	765.311	734.265	745.123	748.233	0.0748237
rumtor8_00962	2022	773.489	709.992	758.449	747.31	0.0747314
rumtor8_01036	996	717.548	735.306	788.452	747.102	0.0747106
rumtor8_01551	1119	803.416	702.492	730.007	745.305	0.0745309
rumtor8_01781	2115	749.332	693.76	778.188	740.427	0.074043
rumtor8_00512	1221	752.248	661.339	805.758	739.782	0.0739785
rumtor8_02149	1401	748.139	676.424	791.831	738.798	0.0738802
rumtor8_01846	1092	669.073	744.837	797.395	737.101	0.0737105
rumtor8_00868	1902	791.577	680.114	738.817	736.836	0.073684
rumtor8_00964	594	764.825	696.863	742.01	734.566	0.073457
rumtor8_00712	444	871.813	596.415	734.448	734.225	0.0734229
rumtor8_01263	1119	651.53	743.788	806.275	733.864	0.0733868
rumtor8_01541	1545	772.014	677.128	733.341	727.494	0.0727498
rumtor8_00896	1254	724.571	721.822	734.549	726.98	0.0726984
rumtor8_01294	678	751.175	686.728	739.061	725.654	0.0725658
rumtor8_01569	990	695.706	705.249	773.109	724.688	0.0724691
rumtor8_01282	720	714.695	739.438	713.871	722.668	0.0722671
rumtor8_01150	582	764.791	662.778	736.695	721.421	0.0721425
rumtor8_01293	1482	766.868	665.634	726.786	719.763	0.0719766
rumtor8_02128	1335	731.621	696.374	715.586	714.527	0.071453
rumtor8_01856	486	724.998	681.885	733.16	713.348	0.0713351
rumtor8_00465	1020	676.011	667.454	786.879	710.115	0.0710118
rumtor8_00711	930	689.878	719.984	718.075	709.312	0.0709316
rumtor8_01432	282	665.849	719.697	734.518	706.688	0.0706691
rumtor8_01521	1233	646.206	677.189	791.306	704.901	0.0704904
rumtor8_00270	333	674.061	611.636	800.474	695.39	0.0695394
rumtor8_00709	903	685.691	690.907	706.83	694.476	0.069448
rumtor8_00472	1197	704.878	666.345	703.997	691.74	0.0691744
rumtor8_01376	723	707.263	739.359	619.638	688.753	0.0688757
rumtor8_02041	630	719.568	633.191	702.125	684.961	0.0684965
rumtor8_00143	597	687.555	658.71	697.14	681.135	0.0681138
rumtor8_01839	1188	687.074	906.337	441.128	678.18	0.0678183
rumtor8_01656	852	652.776	678.631	701.58	677.662	0.0677666
rumtor8_01897	519	701.146	653.797	676.293	677.079	0.0677082
rumtor8_01806	1179	690.244	619.603	711.289	673.712	0.0673716
rumtor8_02456	3756	689.622	607.288	711.041	669.317	0.066932
rumtor8_01636	360	618.614	678.402	705.224	667.413	0.0667417
rumtor8_00142	837	669.501	641.24	687.512	666.085	0.0666088
rumtor8_00520	1197	734.224	605.729	656.245	665.399	0.0665403
rumtor8_00563	774	684.933	635.06	671.963	663.985	0.0663988
rumtor8_01486	168	542.821	815.993	622.534	660.449	0.0660453
rumtor8_01644	411	588.037	697.89	693.449	659.792	0.0659795
rumtor8_01817	1365	657.191	631.155	686.508	658.285	0.0658288
rumtor8_01089	1548	699.344	586.859	682.345	656.183	0.0656186
rumtor8_01374	1098	693.398	734.393	496.357	641.383	0.0641386
rumtor8_01837	1071	341.142	1074.25	506.123	640.505	0.0640508
rumtor8_00751	2535	640.66	608.617	671.85	640.376	0.0640379
rumtor8_00547	678	655.059	637.09	617.192	636.447	0.063645
rumtor8_01696	309	567.769	667.802	656.051	630.541	0.0630544
rumtor8_01064	777	635.946	619.495	635.863	630.435	0.0630438
rumtor8_02192	1794	658.48	565.361	653.26	625.7	0.0625703
rumtor8_01434	300	630.464	615.107	630.835	625.469	0.0625472
rumtor8_02186	2361	648.214	606.088	613.785	622.695	0.0622699
rumtor8_02004	2283	579.885	603.353	677.889	620.376	0.0620379
rumtor8_01065	876	648.072	600.355	598.113	615.514	0.0615517
rumtor8_02607	516	637.715	587.989	597.747	607.817	0.060782
rumtor8_01805	717	580.398	554.207	674.077	602.894	0.0602897
rumtor8_00441	636	568.316	605.372	627.161	600.283	0.0600286
rumtor8_01808	1185	621.27	562.792	612.457	598.84	0.0598843
rumtor8_00008	1203	601.4	566.691	622.487	596.859	0.0596862
rumtor8_00548	687	570.706	561.031	639.751	590.496	0.0590499
rumtor8_01747	714	566.118	604.391	592.573	587.694	0.0587697
rumtor8_01827	1437	594.779	528.055	639.115	587.316	0.0587319
rumtor8_01838	438	403.677	915.924	440.348	586.65	0.0586652
rumtor8_02040	1287	650.188	524.346	577.373	583.969	0.0583972
rumtor8_01905	1326	578.525	566.593	601.621	582.246	0.0582249
rumtor8_01739	1644	539.114	580.949	626.114	582.059	0.0582062
rumtor8_01965	558	546.929	578.776	609.552	578.419	0.0578422
rumtor8_00561	831	594.621	550.259	587.461	577.447	0.057745
rumtor8_01836	843	227.382	1001.22	499.88	576.162	0.0576165
rumtor8_00564	1635	634.064	513.772	579.717	575.851	0.0575854
rumtor8_01217	1152	585.386	528.259	611.235	574.96	0.0574963
rumtor8_00934	1767	590.131	549.945	581.442	573.839	0.0573842
rumtor8_01128	693	484.719	599.984	635.682	573.462	0.0573465
rumtor8_01375	1506	578.379	662.544	473.796	571.573	0.0571576
rumtor8_01360	414	551.397	551.879	597.108	566.795	0.0566798
rumtor8_00716	423	547.761	563.251	587.882	566.298	0.0566301
rumtor8_00481	1125	536.204	517.701	604.273	552.726	0.0552729
rumtor8_00706	1287	696.869	498.197	457.501	550.856	0.0550858
rumtor8_00710	783	532.85	533.781	585.166	550.599	0.0550602
rumtor8_01202	351	481.99	587.014	582.064	550.356	0.0550359
rumtor8_02148	399	514.006	523.618	611.329	549.651	0.0549654
rumtor8_01776	261	447.624	550.474	631.858	543.319	0.0543321
rumtor8_00327	1020	469.092	712.556	443.098	541.582	0.0541585
rumtor8_00714	621	645.069	423.605	551.541	540.072	0.0540074
rumtor8_02442	1275	572.197	477.54	557.507	535.748	0.053575
rumtor8_02253	1512	534.473	513.161	550.968	532.867	0.053287
rumtor8_01459	1443	571.625	499.613	521.073	530.77	0.0530773
rumtor8_00596	921	553.194	504.757	531.652	529.868	0.052987
rumtor8_01548	942	539.719	535.567	513.792	529.693	0.0529696
rumtor8_01363	1335	687.351	422.08	478.951	529.461	0.0529463
rumtor8_00724	1098	515.615	505.03	562.435	527.693	0.0527696
rumtor8_01775	960	510.744	501.511	565.586	525.947	0.052595
rumtor8_00145	1620	520.525	516.242	531.425	522.73	0.0522733
rumtor8_01286	1422	470.934	526.677	560.448	519.353	0.0519356
rumtor8_01339	228	466.921	551.605	536.154	518.227	0.0518229
rumtor8_00952	1311	515.435	486.722	550.831	517.662	0.0517665
rumtor8_01606	945	549.603	459.047	540.667	516.439	0.0516442
rumtor8_00576	477	519.392	516.748	505.668	513.936	0.0513939
rumtor8_00766	891	508.895	501.884	525.67	512.15	0.0512152
rumtor8_02496	384	508.858	499.581	518.189	508.876	0.0508879
rumtor8_01967	1584	486.705	484.832	554.793	508.777	0.0508779
rumtor8_00455	1014	526.775	458.665	538.145	507.862	0.0507864
rumtor8_01377	1212	559.232	510.599	453.593	507.808	0.0507811
rumtor8_01542	1485	513.419	476.126	528.592	506.046	0.0506048
rumtor8_01364	675	627.529	397.188	475.39	500.035	0.0500038
rumtor8_00398	156	466.03	539.66	494.109	499.933	0.0499936
rumtor8_02043	507	474.377	480.081	537.364	497.274	0.0497277
rumtor8_01035	879	490.017	474.196	524.734	496.316	0.0496318
rumtor8_01845	615	448.189	505.219	535.02	496.143	0.0496145
rumtor8_00185	213	493.831	467.238	527.148	496.073	0.0496075
rumtor8_00177	2562	548.893	445.416	486.24	493.516	0.0493519
rumtor8_01115	891	488.03	455.45	529.608	491.029	0.0491032
rumtor8_02234	1671	505.926	431.997	532.817	490.247	0.0490249
rumtor8_01208	219	499.067	489.683	477.044	488.598	0.04886
rumtor8_01804	1320	442.908	464.379	552.563	486.617	0.0486619
rumtor8_01114	894	477.855	456.569	518.462	484.295	0.0484298
rumtor8_00146	1077	473.884	476.653	494.265	481.601	0.0481603
rumtor8_00573	861	480.373	465.104	496.134	480.537	0.0480539
rumtor8_01812	765	529.272	441.942	464.589	478.601	0.0478603
rumtor8_01908	2613	470.851	475.755	488.965	478.524	0.0478526
rumtor8_00736	744	428.214	462.44	539.012	476.555	0.0476558
rumtor8_01448	816	532.166	409.402	486.736	476.101	0.0476104
rumtor8_00528	1251	437.381	476.006	509.663	474.35	0.0474352
rumtor8_01721	1206	484.856	450.501	485.226	473.528	0.047353
rumtor8_01816	864	475.195	456.818	487.861	473.291	0.0473294
rumtor8_02401	1524	467.665	452.529	495.532	471.909	0.0471911
rumtor8_01602	2028	467.526	431.312	511.244	470.027	0.047003
rumtor8_02404	846	465.412	428.339	514.965	469.572	0.0469574
rumtor8_00931	435	444.475	443.139	518.844	468.819	0.0468822
rumtor8_01959	822	446.504	476.027	483.046	468.526	0.0468528
rumtor8_01985	753	370.599	625.162	401.194	465.652	0.0465654
rumtor8_02185	1404	505.755	443.486	440.659	463.3	0.0463302
rumtor8_01287	1629	429.292	450.022	509.798	463.037	0.0463039
rumtor8_00482	1653	455.497	430.787	492.467	459.584	0.0459586
rumtor8_00618	1149	467.267	386.055	520.33	457.884	0.0457886
rumtor8_02603	243	338.238	511.626	523.087	457.65	0.0457653
rumtor8_00883	1521	475.471	433.663	462.947	457.36	0.0457363
rumtor8_02257	1449	441.631	445.978	476.89	454.833	0.0454835
rumtor8_00754	441	419.79	454.146	486.888	453.608	0.0453611
rumtor8_01060	1929	531.948	359.333	468.947	453.409	0.0453411
rumtor8_01072	3474	439.328	433.98	486.604	453.304	0.0453306
rumtor8_01903	699	433.665	438.764	484.328	452.252	0.0452254
rumtor8_01649	807	447.043	435.648	473.23	451.974	0.0451976
rumtor8_00723	858	478.062	407.354	467.659	451.025	0.0451027
rumtor8_00932	309	447.122	449.642	454.584	450.449	0.0450451
rumtor8_01550	1284	514.614	409.749	425.248	449.87	0.0449873
rumtor8_01449	825	502.047	387.221	457.966	449.078	0.044908
rumtor8_01073	840	417.949	431.398	497.623	448.99	0.0448992
rumtor8_02231	438	397.198	422.951	523.301	447.817	0.0447819
rumtor8_00935	1386	464.74	433.652	443.116	447.169	0.0447172
rumtor8_01886	1494	459.372	422.419	458.207	446.666	0.0446668
rumtor8_01810	909	466.74	427.523	445.281	446.515	0.0446517
rumtor8_01593	1344	452.836	408.916	474.985	445.579	0.0445581
rumtor8_00753	1176	429.165	433.814	461.896	441.625	0.0441627
rumtor8_00963	486	431.254	421.202	467.425	439.96	0.0439962
rumtor8_01617	2553	459.726	397.684	456.742	438.051	0.0438053
rumtor8_00158	5589	406.271	433.659	473.166	437.699	0.0437701
rumtor8_02443	732	453.146	385.099	474.4	437.549	0.0437551
rumtor8_01272	3747	438.473	424.774	448.13	437.126	0.0437128
rumtor8_02207	1179	385	581.718	343.308	436.675	0.0436678
rumtor8_02399	1959	433.995	427.17	445.472	435.546	0.0435548
rumtor8_00007	816	456.981	404.609	437.494	433.028	0.043303
rumtor8_00930	1950	448.894	400.114	445.845	431.618	0.043162
rumtor8_00936	630	454.603	434.543	405.141	431.429	0.0431431
rumtor8_02191	1251	428.542	406.325	459.176	431.348	0.043135
rumtor8_00647	1173	411.66	423.429	448.603	427.897	0.04279
rumtor8_01654	1320	520	339.786	412.879	424.222	0.0424224
rumtor8_02388	639	415.737	442.918	406.698	421.784	0.0421786
rumtor8_01205	372	422.428	405.032	434.496	420.652	0.0420654
rumtor8_01811	1029	469.269	374.266	416.563	420.032	0.0420034
rumtor8_01141	525	396.049	419.514	442.835	419.466	0.0419468
rumtor8_00933	588	409.362	402.396	437.737	416.498	0.04165
rumtor8_02402	633	391.545	400.129	449.891	413.855	0.0413857
rumtor8_00290	1053	441.29	398.869	400.296	413.485	0.0413487
rumtor8_00562	951	444.069	377.474	418.236	413.26	0.0413262
rumtor8_01688	654	369.247	428.825	435.964	411.346	0.0411348
rumtor8_00522	537	455.893	362.417	414.601	410.97	0.0410972
rumtor8_01460	1143	383.086	398.256	451.366	410.903	0.0410905
rumtor8_02644	864	438.502	376.413	412.665	409.193	0.0409195
rumtor8_00304	618	392.023	397.184	436.635	408.614	0.0408616
rumtor8_01969	759	394.484	397.977	432.769	408.41	0.0408412
rumtor8_00178	1938	430.115	371.259	421.973	407.782	0.0407784
rumtor8_00660	1236	423.056	390.689	408.612	407.452	0.0407454
rumtor8_01722	1218	401.753	396.04	423.108	406.967	0.0406969
rumtor8_00693	1011	384.325	382.863	447.826	405.005	0.0405007
rumtor8_00992	1263	400.454	396.597	414.575	403.875	0.0403877
rumtor8_02164	1143	426.745	356.837	421.261	401.614	0.0401616
rumtor8_01906	510	404.82	360.617	431.446	398.961	0.0398963
rumtor8_01552	1275	482.868	344.029	363.977	396.958	0.039696
rumtor8_01698	1476	414.858	355.82	410.268	393.649	0.0393651
rumtor8_00750	1299	407.811	367.304	397.16	390.758	0.039076
rumtor8_01623	759	473.51	393.231	299.747	388.829	0.0388831
rumtor8_02162	708	387.797	357.306	420.458	388.52	0.0388522
rumtor8_00569	864	408.944	375.937	377.293	387.391	0.0387393
rumtor8_00574	699	370.533	378.102	413.242	387.292	0.0387294
rumtor8_01560	1545	395.57	370.239	392.312	386.04	0.0386042
rumtor8_01904	480	369.171	383.37	398.752	383.764	0.0383766
rumtor8_01273	3864	399.924	359.467	390.563	383.318	0.038332
rumtor8_02405	552	367.105	356.298	425.89	383.098	0.03831
rumtor8_02601	1668	390.275	342.011	410.069	380.785	0.0380787
rumtor8_00752	639	359.693	355.945	422.285	379.308	0.037931
rumtor8_00097	183	406.896	367.806	359.357	378.019	0.0378021
rumtor8_01895	2046	403.872	354.378	371.706	376.652	0.0376654
rumtor8_01268	1185	379.995	355.567	394.2	376.587	0.0376589
rumtor8_02272	1455	370.072	368.029	390.518	376.207	0.0376208
rumtor8_01826	1275	411.113	336.199	378.625	375.312	0.0375314
rumtor8_02470	675	366.892	354.038	400.769	373.9	0.0373902
rumtor8_00977	351	327.831	402.289	386.323	372.148	0.037215
rumtor8_01197	1197	363.025	358.623	391.194	370.947	0.0370949
rumtor8_02230	264	316.151	376.197	418.453	370.267	0.0370269
rumtor8_02047	150	332.682	353.352	423.323	369.786	0.0369787
rumtor8_01966	324	303.508	372.919	431.093	369.173	0.0369175
rumtor8_02167	2469	391.826	376.032	339.151	369.003	0.0369005
rumtor8_01902	2331	380.728	343.281	382.101	368.703	0.0368705
rumtor8_00625	1188	412.804	320.276	370.719	367.933	0.0367935
rumtor8_00828	624	494.883	346.689	256.668	366.08	0.0366082
rumtor8_01336	1368	436.094	318.76	342.543	365.799	0.0365801
rumtor8_01605	930	384.972	333.322	378.876	365.723	0.0365725
rumtor8_02267	1209	390.824	327.227	375.889	364.646	0.0364648
rumtor8_00623	1071	395.501	299.625	393.675	362.934	0.0362935
rumtor8_02387	2472	367.166	373.952	345.929	362.349	0.0362351
rumtor8_00006	768	374.573	342.792	368.598	361.988	0.0361989
rumtor8_01215	291	434.093	332.45	302.613	356.385	0.0356387
rumtor8_00299	4887	366.142	334.405	364.856	355.134	0.0355136
rumtor8_01333	843	376.417	313.149	370.983	353.516	0.0353518
rumtor8_02127	492	350.421	351.428	358.199	353.349	0.0353351
rumtor8_01535	1623	351.479	338.621	367.6	352.567	0.0352569
rumtor8_00639	1044	344.809	350.651	360.163	351.875	0.0351876
rumtor8_00570	2139	363.486	331.176	359.725	351.462	0.0351464
rumtor8_01356	1173	370.703	310.334	370.249	350.429	0.035043
rumtor8_00993	1539	361.317	341.79	348.169	350.425	0.0350427
rumtor8_01745	993	332.071	354.461	362.247	349.593	0.0349595
rumtor8_02252	2643	373.657	320.709	354.168	349.511	0.0349513
rumtor8_01828	864	336.917	339.725	371.791	349.478	0.0349479
rumtor8_02386	3150	363.154	349.137	335.971	349.421	0.0349422
rumtor8_01561	912	354.161	329.067	364.882	349.37	0.0349372
rumtor8_02232	261	326.158	330.836	390.304	349.099	0.0349101
rumtor8_02439	1671	368.26	308.877	366.117	347.752	0.0347753
rumtor8_00673	1293	347.045	323.639	371.954	347.546	0.0347547
rumtor8_02397	720	358.095	352.494	331.704	347.431	0.0347433
rumtor8_01720	1926	365.938	355.778	315.587	345.767	0.0345769
rumtor8_00572	666	339.381	318.644	374.574	344.2	0.0344202
rumtor8_00759	1086	296.786	351.4	378.023	342.07	0.0342071
rumtor8_00459	1182	381.042	303.617	340.905	341.855	0.0341856
rumtor8_00267	1320	354.401	303.14	357.571	338.371	0.0338373
rumtor8_01450	846	341.31	291.966	380.237	337.838	0.0337839
rumtor8_01631	498	288.827	352.98	371.384	337.73	0.0337732
rumtor8_02212	570	517.562	333.31	161.442	337.438	0.033744
rumtor8_01929	795	345.482	349.015	316.357	336.951	0.0336953
rumtor8_00617	945	359.603	283.488	366.514	336.535	0.0336536
rumtor8_02437	1269	379.053	295.535	334.212	336.267	0.0336268
rumtor8_01777	933	362.969	289.009	356.791	336.256	0.0336258
rumtor8_00890	2046	333.284	320.625	350.905	334.938	0.033494
rumtor8_01563	1293	324.872	318.545	361.274	334.897	0.0334898
rumtor8_01167	1890	326.883	319.972	352.739	333.198	0.03332
rumtor8_01288	714	311.221	311.205	371.745	331.39	0.0331392
rumtor8_00892	1350	347.83	299.301	346.355	331.162	0.0331164
rumtor8_00464	231	295.66	312.318	381.213	329.731	0.0329732
rumtor8_01645	1005	315.643	322.067	350.151	329.287	0.0329289
rumtor8_01214	603	374.839	310.29	301.647	328.925	0.0328927
rumtor8_00457	1326	339.515	300.294	343.32	327.71	0.0327711
rumtor8_01451	852	289.523	318.659	374.105	327.429	0.0327431
rumtor8_02117	780	312.736	304.928	361.331	326.331	0.0326333
rumtor8_02125	1488	339.31	319.613	319.787	326.237	0.0326238
rumtor8_01154	807	335.737	294.471	348.4	326.203	0.0326204
rumtor8_02494	1368	315.143	324.177	338.24	325.853	0.0325855
rumtor8_02165	1032	333.269	298.183	340.332	323.928	0.032393
rumtor8_02676	945	308.246	325.635	335.492	323.124	0.0323126
rumtor8_01378	585	353.924	320.893	288.291	321.036	0.0321038
rumtor8_00882	636	308.774	303.738	344.369	318.96	0.0318962
rumtor8_00780	861	330.818	280.903	343.245	318.322	0.0318323
rumtor8_01705	768	313.036	311.702	324.679	316.472	0.0316474
rumtor8_00630	399	332.289	305.143	309.778	315.737	0.0315738
rumtor8_00973	1842	341.51	278.639	323.465	314.538	0.0314539
rumtor8_01332	537	335.816	284.606	322.913	314.445	0.0314446
rumtor8_00742	1467	310.417	292.338	339.95	314.235	0.0314237
rumtor8_01855	1203	351.454	254.087	337.118	314.22	0.0314221
rumtor8_00732	654	319.276	285.936	333.334	312.849	0.031285
rumtor8_02271	1593	326.281	274.384	337.29	312.652	0.0312653
rumtor8_01601	1470	323.03	282.57	329.4	311.667	0.0311668
rumtor8_02502	2646	330.522	301.753	300.081	310.785	0.0310787
rumtor8_01148	2328	329.059	301.813	301.057	310.643	0.0310644
rumtor8_00442	879	270.611	298.451	362.356	310.473	0.0310474
rumtor8_01549	1815	357.265	284.542	287.928	309.911	0.0309913
rumtor8_00096	378	332.63	294.324	301.535	309.496	0.0309498
rumtor8_01063	960	339.103	289.135	297.119	308.452	0.0308454
rumtor8_00665	1332	317.417	303.423	300.73	307.19	0.0307191
rumtor8_02227	1185	330.948	283.307	305.178	306.477	0.0306479
rumtor8_02210	654	306.409	287.667	324.507	306.194	0.0306196
rumtor8_00619	1422	331.25	267.283	317.515	305.35	0.0305351
rumtor8_01592	957	296.201	277.674	338.618	304.164	0.0304166
rumtor8_02163	813	319.298	275.208	317.01	303.839	0.030384
rumtor8_00460	1215	353.62	273.855	281.806	303.094	0.0303095
rumtor8_00559	1413	308.154	265.416	335.639	303.07	0.0303071
rumtor8_00161	1065	326.985	262.272	319.477	302.911	0.0302913
rumtor8_01281	366	291.938	311.566	303.69	302.398	0.03024
rumtor8_01090	228	287.105	291.601	327.153	301.953	0.0301955
rumtor8_01924	876	299.686	403.448	200.922	301.352	0.0301353
rumtor8_01928	915	282.956	319.665	299.608	300.743	0.0300744
rumtor8_00972	2067	327.531	277.087	297.454	300.691	0.0300692
rumtor8_01961	705	293.681	295.762	307.936	299.126	0.0299128
rumtor8_02447	732	273.893	271.917	341.884	295.898	0.0295899
rumtor8_01325	396	264.633	310.054	311.839	295.508	0.029551
rumtor8_01145	2286	314.473	292.727	279.158	295.452	0.0295454
rumtor8_00628	624	312.203	286.158	286.416	294.926	0.0294927
rumtor8_00179	1089	289.499	278.512	313.891	293.968	0.0293969
rumtor8_00744	1890	270.504	296.448	313.992	293.648	0.0293649
rumtor8_01743	759	274.205	296.686	310.037	293.643	0.0293644
rumtor8_00449	480	308.22	276.163	294.76	293.048	0.0293049
rumtor8_00852	408	265.244	301.187	308.493	291.641	0.0291642
rumtor8_02503	2199	306.624	299.815	268.017	291.486	0.0291487
rumtor8_00739	993	283.984	280.978	308.56	291.174	0.0291175
rumtor8_01444	1227	286.844	331.569	253.681	290.698	0.02907
rumtor8_00163	408	296.181	299.169	276.589	290.646	0.0290648
rumtor8_02384	444	289.135	264.944	317.64	290.573	0.0290575
rumtor8_02263	819	301.069	280.983	289.535	290.529	0.029053
rumtor8_00144	354	252.635	298.579	318.461	289.891	0.0289893
rumtor8_01584	1368	305.845	272.718	290.996	289.853	0.0289854
rumtor8_01067	1476	311.11	288.115	267.326	288.85	0.0288852
rumtor8_01156	540	184.098	469.993	210.655	288.249	0.028825
rumtor8_00317	2793	306.049	270.911	285.827	287.596	0.0287597
rumtor8_01962	3129	275.374	289.874	296.77	287.34	0.0287341
rumtor8_01930	273	301.786	320.064	239.229	287.026	0.0287028
rumtor8_00181	1110	287.46	264.064	308.667	286.73	0.0286732
rumtor8_00760	708	243.651	308.463	307.11	286.408	0.028641
rumtor8_01199	771	286.436	267.24	304.771	286.149	0.028615
rumtor8_00571	2043	288.849	269.411	299.12	285.793	0.0285795
rumtor8_00298	648	286.144	285.566	285.59	285.767	0.0285768
rumtor8_01707	3300	282.424	271.049	302.727	285.4	0.0285401
rumtor8_01504	417	274.302	293.946	287.177	285.142	0.0285143
rumtor8_00579	363	301.899	382.753	167.443	284.032	0.0284033
rumtor8_01923	684	232.173	400.086	219.26	283.84	0.0283841
rumtor8_01123	978	280.736	280.552	290.146	283.811	0.0283813
rumtor8_01741	1839	268.056	265.102	311.313	281.491	0.0281492
rumtor8_00741	2220	283.273	266.474	293.269	281.005	0.0281007
rumtor8_01706	1284	280.13	270.44	292.138	280.903	0.0280904
rumtor8_00851	1164	274.881	274.095	293.278	280.751	0.0280752
rumtor8_00767	828	291.297	266.369	284.064	280.577	0.0280578
rumtor8_01648	357	262.571	285.115	292.64	280.109	0.028011
rumtor8_01922	726	211.194	400.331	227.779	279.768	0.027977
rumtor8_01555	756	306.097	242.865	288.809	279.257	0.0279258
rumtor8_02188	2304	261.861	264.13	308.712	278.234	0.0278236
rumtor8_02659	1293	272.959	284.159	274.698	277.272	0.0277273
rumtor8_00923	2595	280.119	249.74	299.741	276.533	0.0276535
rumtor8_00755	630	260.927	265.137	302.733	276.265	0.0276267
rumtor8_00782	633	254.125	235.265	338.67	276.02	0.0276021
rumtor8_01690	1605	246.173	301.572	276.799	274.848	0.027485
rumtor8_02305	675	300.356	266.672	254.715	273.914	0.0273916
rumtor8_01809	240	292.319	261.155	266.463	273.313	0.0273314
rumtor8_02671	1206	269.446	258.405	289.164	272.338	0.027234
rumtor8_02568	630	265.897	270.691	279.916	272.168	0.0272169
rumtor8_01653	933	310.322	225.25	274.417	269.997	0.0269998
rumtor8_01960	1242	274.162	252.489	281.968	269.54	0.0269541
rumtor8_01625	822	264.974	302.118	240.421	269.171	0.0269173
rumtor8_00627	849	288.356	257.598	258.239	268.065	0.0268066
rumtor8_00624	900	305.502	228.707	268.759	267.656	0.0267657
rumtor8_00664	420	266.285	268.322	266.261	266.956	0.0266957
rumtor8_02438	855	280.267	246.161	270.327	265.585	0.0265586
rumtor8_02500	1332	219.716	299.328	276.342	265.129	0.026513
rumtor8_00575	1578	274.258	250.904	269.629	264.93	0.0264931
rumtor8_01124	987	255.276	251.404	283.715	263.465	0.0263466
rumtor8_00293	693	233.394	261.528	293.668	262.863	0.0262865
rumtor8_02130	1389	262.829	244.217	281.463	262.836	0.0262838
rumtor8_01298	5409	238.586	264.307	285.575	262.823	0.0262824
rumtor8_01820	585	245.371	257.735	285.002	262.703	0.0262704
rumtor8_00610	450	240.705	264.614	280.958	262.092	0.0262093
rumtor8_02403	564	242.71	244.157	299.226	262.031	0.0262032
rumtor8_01198	453	257.471	244.004	284.094	261.857	0.0261858
rumtor8_01129	1056	218.026	267.528	295.189	260.248	0.0260249
rumtor8_02224	954	262.363	231.512	285.699	259.858	0.0259859
rumtor8_01278	1242	251.788	247.6	278.687	259.358	0.025936
rumtor8_00439	1323	274.757	215.327	287.205	259.096	0.0259098
rumtor8_02602	1404	270.126	232.225	273.296	258.549	0.025855
rumtor8_01624	1974	302.514	256.461	216.227	258.401	0.0258402
rumtor8_00280	702	264.829	245.86	264.428	258.372	0.0258374
rumtor8_02506	1323	251.682	267.991	253.411	257.695	0.0257696
rumtor8_01687	264	220.528	277.957	269.679	256.054	0.0256056
rumtor8_02292	360	231.572	266.729	268.193	255.498	0.0255499
rumtor8_02003	909	252.746	261.315	250.284	254.781	0.0254783
rumtor8_02265	891	270.261	232.519	259.913	254.231	0.0254232
rumtor8_00990	879	277.736	240.728	242.601	253.688	0.0253689
rumtor8_00770	408	221.116	280.754	258.002	253.291	0.0253292
rumtor8_01626	396	230.288	291.601	236.952	252.947	0.0252948
rumtor8_02211	534	271.921	230.698	255.627	252.749	0.025275
rumtor8_01970	423	242.884	245.252	268.654	252.263	0.0252265
rumtor8_01445	1224	261.886	276.803	217.129	251.939	0.025194
rumtor8_00437	516	278.372	206.235	271.125	251.911	0.0251912
rumtor8_02264	1860	273.131	222.657	259.663	251.817	0.0251818
rumtor8_00545	1179	282.256	218.93	251.817	251.001	0.0251002
rumtor8_01196	759	253.578	240.956	258.439	250.991	0.0250992
rumtor8_01861	975	257.515	227.475	259.81	248.267	0.0248268
rumtor8_00948	423	350.215	210.216	182.225	247.552	0.0247553
rumtor8_00719	2208	252.019	228.722	259.594	246.779	0.024678
rumtor8_00182	1371	247.438	235.938	255.106	246.161	0.0246162
rumtor8_01744	723	218.161	260.498	259.409	246.023	0.0246024
rumtor8_01590	2007	262.536	220.553	252.318	245.136	0.0245137
rumtor8_01195	792	247.954	222.209	265.106	245.09	0.0245091
rumtor8_01265	1377	266.754	215.552	252.187	244.831	0.0244832
rumtor8_00337	204	187.541	249.223	297.396	244.72	0.0244721
rumtor8_01461	1521	210.941	238.451	284.049	244.48	0.0244482
rumtor8_00490	1113	241.85	238.293	252.512	244.218	0.0244219
rumtor8_00991	762	239.739	236.901	252.965	243.202	0.0243203
rumtor8_01280	1866	245.982	230.435	252.641	243.019	0.0243021
rumtor8_00740	501	223.624	235.007	270.205	242.945	0.0242946
rumtor8_02225	768	249.205	224.731	253.789	242.575	0.0242576
rumtor8_01119	726	250.684	234.613	239.472	241.59	0.0241591
rumtor8_02245	1026	184.156	393.316	146.725	241.399	0.02414
rumtor8_00139	1197	246.622	217.443	257.675	240.58	0.0240581
rumtor8_00699	945	229.657	220.648	270.214	240.173	0.0240174
rumtor8_00666	441	239.405	250.877	229.969	240.084	0.0240085
rumtor8_02637	864	227.745	237.164	251.922	238.944	0.0238945
rumtor8_01553	1029	281.181	197.935	233.306	237.474	0.0237475
rumtor8_00756	2154	235.034	215.058	258.273	236.121	0.0236123
rumtor8_02440	2559	244.561	215.609	246.546	235.572	0.0235573
rumtor8_01520	1101	229.911	227.149	249.404	235.488	0.0235489
rumtor8_01562	273	238.347	229.209	237.156	234.904	0.0234905
rumtor8_01554	1383	279.251	185.669	234.642	233.187	0.0233189
rumtor8_01032	654	238.784	226.451	232.434	232.556	0.0232557
rumtor8_01849	1563	219.359	229.409	245.06	231.276	0.0231277
rumtor8_00661	1311	241.148	216.748	234.751	230.882	0.0230884
rumtor8_00328	498	181.548	342.027	168.191	230.589	0.023059
rumtor8_00544	903	253.342	201.619	234.022	229.661	0.0229662
rumtor8_00195	1290	231.648	213.096	242.082	228.942	0.0228943
rumtor8_00475	1164	251.428	220.956	213.054	228.479	0.022848
rumtor8_02493	747	222.416	223.609	236.831	227.619	0.022762
rumtor8_01556	804	264.091	200.588	217.225	227.301	0.0227302
rumtor8_01326	1398	227.961	219.235	234.392	227.196	0.0227197
rumtor8_01120	936	243.26	216.062	222.144	227.155	0.0227156
rumtor8_01279	585	216.101	216.92	248.24	227.087	0.0227088
rumtor8_01515	483	216.764	224.161	238.562	226.496	0.0226497
rumtor8_01517	1170	198.204	218.063	260.042	225.436	0.0225438
rumtor8_01646	615	215.265	230.771	229.689	225.241	0.0225243
rumtor8_01934	1449	235.806	211.802	224.658	224.089	0.022409
rumtor8_01821	2616	232.949	206.977	229.232	223.053	0.0223054
rumtor8_00399	183	219.221	240.142	209.058	222.807	0.0222808
rumtor8_01200	903	229.936	210.623	227.504	222.688	0.0222689
rumtor8_00626	1065	257.987	190.954	218.618	222.519	0.0222521
rumtor8_01557	4623	231.274	217.613	218.59	222.492	0.0222493
rumtor8_00922	1908	195.131	207.185	263.097	221.804	0.0221805
rumtor8_02406	726	227.502	205.553	232.145	221.733	0.0221734
rumtor8_02226	1158	242.591	199.17	223.346	221.702	0.0221704
rumtor8_00461	939	246.13	194.876	223.363	221.456	0.0221457
rumtor8_02469	1149	217.411	211.837	234.946	221.398	0.0221399
rumtor8_00286	807	241.163	203.923	218.241	221.109	0.022111
rumtor8_01169	1710	181.905	221.304	259.935	221.048	0.0221049
rumtor8_00272	1284	266.947	183.152	211.831	220.643	0.0220645
rumtor8_00446	921	239.147	188.739	233.258	220.382	0.0220383
rumtor8_00734	900	205.045	218.301	235.557	219.634	0.0219635
rumtor8_02495	1446	229.326	210.249	218.94	219.505	0.0219506
rumtor8_00733	663	217.095	197.764	240.717	218.525	0.0218526
rumtor8_01583	1884	229.869	201.63	223.072	218.19	0.0218191
rumtor8_00891	450	207.872	206.522	236.689	217.028	0.0217029
rumtor8_00738	1371	216.107	202.008	231.082	216.399	0.02164
rumtor8_01657	657	223.694	195.967	228.099	215.92	0.0215921
rumtor8_00281	1026	225.259	200.62	220.75	215.543	0.0215544
rumtor8_00768	849	204.685	214.685	225.576	214.982	0.0214983
rumtor8_00527	1182	189.155	225.601	226.855	213.87	0.0213872
rumtor8_01936	1422	222.875	195.486	221.361	213.241	0.0213242
rumtor8_02504	1305	209.641	221.372	207.815	212.943	0.0212944
rumtor8_01178	861	206.946	198.664	232.423	212.678	0.0212679
rumtor8_00447	444	239.109	184.047	214.14	212.432	0.0212433
rumtor8_01170	966	176.956	208.287	251.451	212.231	0.0212232
rumtor8_01652	609	252.411	173.389	210.02	211.94	0.0211941
rumtor8_00717	861	209.332	203.206	220.986	211.175	0.0211176
rumtor8_02220	1077	190.88	191.502	250.968	211.117	0.0211118
rumtor8_00778	3390	205.105	212.272	215.391	210.923	0.0210924
rumtor8_01847	993	198.553	218.066	215.433	210.684	0.0210685
rumtor8_01016	783	192.196	217.14	222.039	210.458	0.021046
rumtor8_01981	495	220.404	207.084	203.51	210.332	0.0210334
rumtor8_02126	1293	214.311	202.891	212.37	209.857	0.0209858
rumtor8_02116	327	193.9	191.358	242.645	209.301	0.0209302
rumtor8_00663	573	213.967	207.632	206.03	209.21	0.0209211
rumtor8_00823	1128	342.466	208.573	75.6594	208.9	0.0208901
rumtor8_01334	675	211.93	191.656	221.681	208.423	0.0208424
rumtor8_00960	504	213.556	201.548	208.41	207.838	0.0207839
rumtor8_00458	1359	212.615	199.626	208.053	206.765	0.0206766
rumtor8_01166	903	184.317	200.935	234.9	206.717	0.0206718
rumtor8_00184	336	208.508	185.926	225.365	206.6	0.0206601
rumtor8_01192	2532	219.5	190.024	209.702	206.409	0.020641
rumtor8_01428	201	164.053	233.486	218.492	205.344	0.0205345
rumtor8_00616	513	210.572	184.37	219.978	204.973	0.0204974
rumtor8_01565	1059	207.522	189.12	218.146	204.929	0.020493
rumtor8_01746	753	201.932	201.189	210.743	204.622	0.0204623
rumtor8_01786	1347	203.976	193.84	215.2	204.339	0.020434
rumtor8_01829	4257	223.691	181.539	207.259	204.163	0.0204164
rumtor8_00192	768	195.568	198.466	214.143	202.726	0.0202727
rumtor8_00077	501	205.265	207.48	193.617	202.121	0.0202122
rumtor8_00234	375	193.086	199.798	212.793	201.893	0.0201894
rumtor8_00781	726	200.143	173.373	231.989	201.835	0.0201836
rumtor8_00881	762	208.151	194.626	202.015	201.597	0.0201598
rumtor8_02213	702	221.342	174.022	208.801	201.388	0.0201389
rumtor8_00947	1389	295.656	153.97	153.606	201.077	0.0201078
rumtor8_02189	624	190.52	185.879	226.739	201.046	0.0201047
rumtor8_01194	732	207.458	190.37	203.8	200.543	0.0200544
rumtor8_00233	5733	224.181	163.685	213.484	200.45	0.0200451
rumtor8_00879	876	181.956	188.448	230.898	200.434	0.0200435
rumtor8_02233	462	176.846	188.683	235.686	200.405	0.0200406
rumtor8_00549	1494	214.23	183.792	201.753	199.925	0.0199926
rumtor8_00621	924	227.887	161.394	209.961	199.748	0.0199749
rumtor8_01012	1194	183.894	202.733	211.967	199.531	0.0199532
rumtor8_01938	876	172.797	212.65	212.809	199.419	0.019942
rumtor8_01859	1758	201.038	191.61	205.194	199.281	0.0199282
rumtor8_01650	612	201.771	187.842	207.881	199.165	0.0199166
rumtor8_00974	528	181.24	192.192	222.732	198.721	0.0198722
rumtor8_02092	1269	198.162	217.353	179.906	198.474	0.0198475
rumtor8_00282	870	213.353	184.543	194.501	197.466	0.0197467
rumtor8_00099	1026	213.338	194.702	182.469	196.836	0.0196837
rumtor8_02202	1719	192.564	184.762	211.956	196.427	0.0196428
rumtor8_01250	783	193.071	194.269	201.368	196.236	0.0196237
rumtor8_00320	1215	208.822	174.834	204.204	195.953	0.0195954
rumtor8_00662	1746	211.723	186.148	188.971	195.614	0.0195615
rumtor8_02223	1020	197.71	178.795	207.955	194.82	0.0194821
rumtor8_00697	1530	187.957	184.849	207.955	193.587	0.0193588
rumtor8_01843	540	217.439	174.389	188.856	193.561	0.0193562
rumtor8_01651	738	213.064	176.132	190.027	193.074	0.0193075
rumtor8_00553	1815	189.603	186.103	203.177	192.961	0.0192962
rumtor8_01168	1176	153.261	194.897	230.611	192.923	0.0192924
rumtor8_02262	834	194.756	171.53	211.311	192.533	0.0192534
rumtor8_01147	609	200.836	196.71	178.424	191.99	0.0191991
rumtor8_02156	1014	188.072	182.39	204.832	191.765	0.0191766
rumtor8_00470	1353	180.002	191.231	202.701	191.311	0.0191312
rumtor8_02427	321	164.908	194.615	214.387	191.303	0.0191304
rumtor8_02193	279	186.577	179.277	206.903	190.919	0.019092
rumtor8_00951	798	177.548	194.229	199.852	190.543	0.0190544
rumtor8_01547	396	185.811	189.983	195.221	190.338	0.0190339
rumtor8_00949	1623	169.952	188.525	211.452	189.976	0.0189977
rumtor8_01819	798	187.725	186.362	195.739	189.942	0.0189943
rumtor8_01143	561	166.916	198.681	202.972	189.523	0.0189524
rumtor8_02260	1677	199.079	179.017	189.389	189.162	0.0189163
rumtor8_02445	1152	201.301	165.276	199.16	188.579	0.018858
rumtor8_01641	1374	188.859	178.571	197.296	188.242	0.0188243
rumtor8_00959	1173	182.765	188.552	190.77	187.362	0.0187363
rumtor8_00821	1218	262.132	213.779	83.8223	186.578	0.0186579
rumtor8_02488	315	178.921	184.272	196.193	186.462	0.0186463
rumtor8_00483	1107	197.021	181.013	180.774	186.269	0.018627
rumtor8_01853	756	185.47	172.619	200.475	186.188	0.0186189
rumtor8_00196	876	186.759	178.579	192.006	185.782	0.0185782
rumtor8_00696	633	180.546	181.773	194.369	185.563	0.0185564
rumtor8_02352	324	169.119	210.919	175.022	185.02	0.0185021
rumtor8_01126	657	172.611	192.051	190.37	185.01	0.0185011
rumtor8_01113	180	169.602	180.678	204.367	184.883	0.0184884
rumtor8_01638	396	188.035	179.067	186.932	184.678	0.0184679
rumtor8_00162	564	184.245	177.734	191.657	184.545	0.0184546
rumtor8_00560	1368	193.907	156.559	202.216	184.227	0.0184228
rumtor8_02002	432	187.541	192.018	172.926	184.162	0.0184163
rumtor8_01146	1155	192.984	178.035	179.827	183.615	0.0183616
rumtor8_02166	1317	196.735	169.42	183.834	183.33	0.0183331
rumtor8_01118	1353	196.057	172.899	180.783	183.246	0.0183247
rumtor8_01193	1344	194.53	169.233	185.783	183.182	0.0183183
rumtor8_00980	240	174.087	179.249	195.721	183.019	0.018302
rumtor8_00215	711	192.255	186.874	169.384	182.837	0.0182838
rumtor8_00901	945	174.158	173.817	198.828	182.268	0.0182269
rumtor8_02569	1296	175.084	184.157	186.463	181.901	0.0181902
rumtor8_01570	2838	180.387	169.753	194.19	181.444	0.0181444
rumtor8_01564	864	174.404	168.433	200.699	181.179	0.018118
rumtor8_02246	633	170.653	184.375	186.501	180.51	0.0180511
rumtor8_01919	753	161.39	199.549	180.079	180.339	0.018034
rumtor8_01070	828	184.232	163.078	192.064	179.791	0.0179792
rumtor8_01677	711	185.649	166.03	183.712	178.463	0.0178464
rumtor8_00476	1083	186.208	175.997	170.67	177.625	0.0177626
rumtor8_00100	2445	194.935	176.708	160.963	177.535	0.0177536
rumtor8_00285	645	186.29	166.265	176.889	176.481	0.0176482
rumtor8_02195	1278	160.553	175.557	192.455	176.188	0.0176189
rumtor8_00774	1113	195.343	167.092	164.748	175.728	0.0175729
rumtor8_00939	966	187.187	168.44	170.016	175.214	0.0175215
rumtor8_01210	1260	175.116	166.303	183.616	175.012	0.0175012
rumtor8_02155	1062	177.544	167.072	180.014	174.877	0.0174878
rumtor8_00462	3561	203.306	135.374	185.564	174.748	0.0174749
rumtor8_00928	312	141.753	176.808	204.609	174.39	0.0174391
rumtor8_01247	948	173.917	171.747	176.468	174.044	0.0174045
rumtor8_01935	1053	189.841	151.689	179.295	173.608	0.0173609
rumtor8_00306	1308	184.624	161.695	173.763	173.36	0.0173361
rumtor8_02446	1542	175.961	151.774	191.803	173.179	0.017318
rumtor8_00718	465	162.448	170.645	184.265	172.453	0.0172454
rumtor8_00737	1068	172.058	157.846	186.845	172.25	0.0172251
rumtor8_01103	153	108.719	190.365	217.499	172.194	0.0172195
rumtor8_01251	450	159.165	185.939	170.537	171.88	0.0171881
rumtor8_01848	1098	163.436	168.531	181.637	171.201	0.0171202
rumtor8_00101	1038	179.293	159.037	174.362	170.897	0.0170898
rumtor8_01522	1266	185.261	153.808	172.911	170.66	0.0170661
rumtor8_00456	660	172.864	159.211	179.557	170.544	0.0170545
rumtor8_00550	969	192.464	156.767	160.729	169.987	0.0169987
rumtor8_01854	348	164.204	156.743	187.02	169.322	0.0169323
rumtor8_01660	1800	189.498	142.084	175.819	169.134	0.0169134
rumtor8_01328	1020	186.486	155.487	165.121	169.031	0.0169032
rumtor8_01152	633	161.533	179.172	165.759	168.821	0.0168822
rumtor8_01749	1935	174.153	156.904	175.368	168.808	0.0168809
rumtor8_02609	321	176.796	166.721	161.143	168.22	0.0168221
rumtor8_01972	993	173.82	152.771	177.704	168.098	0.0168099
rumtor8_01941	549	153.277	162.907	187.616	167.933	0.0167934
rumtor8_02236	1236	187.541	149.964	164.562	167.356	0.0167357
rumtor8_01341	1362	163.51	156.72	181.001	167.077	0.0167078
rumtor8_01359	1377	169.19	164.803	167.111	167.035	0.0167036
rumtor8_01075	546	163.975	160.409	176.208	166.864	0.0166865
rumtor8_01738	810	156.073	145.737	197.73	166.513	0.0166514
rumtor8_01901	678	155.719	157.868	184.306	165.965	0.0165965
rumtor8_00214	591	167.384	157.25	172.559	165.731	0.0165732
rumtor8_00289	396	167.033	155.677	174.069	165.593	0.0165594
rumtor8_00958	504	137.064	169.692	189.994	165.584	0.0165584
rumtor8_01968	399	150.327	159.923	186.377	165.542	0.0165543
rumtor8_00862	846	154.058	172.017	170.05	165.375	0.0165376
rumtor8_00284	2856	182.573	156.071	156.109	164.918	0.0164919
rumtor8_01890	1155	157.403	154.243	180.709	164.118	0.0164119
rumtor8_02274	786	147.02	158.436	184.471	163.309	0.016331
rumtor8_01246	834	162.727	161.041	166.118	163.295	0.0163296
rumtor8_00622	864	196.488	128.171	162.315	162.325	0.0162325
rumtor8_01015	1110	153.647	165.318	167.131	162.032	0.0162033
rumtor8_02242	1470	161.415	157.668	165.547	161.543	0.0161544
rumtor8_00543	1224	144.693	148.155	191.328	161.392	0.0161393
rumtor8_00880	1356	168.419	148.153	167.528	161.367	0.0161368
rumtor8_00798	333	142.804	166.894	173.351	161.017	0.0161017
rumtor8_01893	759	147.609	153.089	179.401	160.033	0.0160034
rumtor8_00453	843	170.159	148.334	160.45	159.648	0.0159649
rumtor8_02525	1686	162.325	147.235	169.044	159.534	0.0159535
rumtor8_01144	1062	171.279	148.369	158.911	159.52	0.015952
rumtor8_02562	573	161.372	157.7	158.226	159.099	0.01591
rumtor8_00925	1941	157.685	152.707	166.196	158.863	0.0158863
rumtor8_00451	465	157.819	137.667	180.614	158.7	0.0158701
rumtor8_02674	1032	162.89	141.413	170.879	158.394	0.0158394
rumtor8_00631	1056	157.983	149.894	164.53	157.469	0.015747
rumtor8_01234	234	133.809	185.165	153.336	157.436	0.0157437
rumtor8_01594	1107	170.592	137.41	162.88	156.961	0.0156962
rumtor8_00138	819	158.3	142.251	168.055	156.202	0.0156203
rumtor8_00820	474	107.137	266.414	94.8009	156.117	0.0156118
rumtor8_00873	2058	146.534	162.729	158.727	155.996	0.0155997
rumtor8_01658	1257	174.911	134.768	156.59	155.423	0.0155424
rumtor8_01766	1047	168.406	147.054	150.485	155.315	0.0155316
rumtor8_01689	783	140.461	158.123	166.819	155.134	0.0155135
rumtor8_00194	528	157.705	140.538	166.352	154.865	0.0154866
rumtor8_02268	408	150.848	145.296	168.118	154.754	0.0154755
rumtor8_00313	903	159.178	148.735	154.928	154.281	0.0154281
rumtor8_01831	504	172.01	144.78	145.527	154.106	0.0154106
rumtor8_00929	1047	141.117	144.302	176.539	153.986	0.0153987
rumtor8_01241	1017	156.537	148.659	156.037	153.744	0.0153745
rumtor8_00900	1284	139.608	160.389	160.438	153.478	0.0153479
rumtor8_01005	906	161.999	131.771	166.534	153.435	0.0153436
rumtor8_00315	1014	163.272	151.434	145.336	153.347	0.0153348
rumtor8_01525	1032	157.106	150.887	151.795	153.262	0.0153263
rumtor8_01693	534	157.582	158.617	143.499	153.233	0.0153233
rumtor8_01003	516	175.026	134.432	149.601	153.02	0.015302
rumtor8_01891	1410	148.367	137.443	172.832	152.881	0.0152882
rumtor8_01694	1839	160.259	141.869	155.718	152.616	0.0152616
rumtor8_01329	870	174.326	136.633	146.754	152.571	0.0152572
rumtor8_00700	747	136.096	139.842	181.677	152.538	0.0152539
rumtor8_01604	1854	162.182	126.344	168.561	152.362	0.0152363
rumtor8_01937	810	159.938	146.881	149.66	152.16	0.015216
rumtor8_01620	1827	183.538	138.632	134.252	152.141	0.0152141
rumtor8_01566	438	146.101	146.858	163.322	152.094	0.0152094
rumtor8_01980	630	147.548	167.119	141.216	151.961	0.0151962
rumtor8_00473	657	135.974	153.985	165.217	151.725	0.0151726
rumtor8_01010	5172	142.042	155.472	156.41	151.308	0.0151309
rumtor8_02655	1677	145.75	158.765	147.61	150.708	0.0150709
rumtor8_01704	816	164.158	136.467	151.195	150.607	0.0150608
rumtor8_00966	324	131.067	155.012	163.144	149.741	0.0149742
rumtor8_01695	990	148.155	144.501	155.262	149.306	0.0149307
rumtor8_02523	996	151.782	138.567	155.69	148.68	0.0148681
rumtor8_01887	1962	155.848	131.716	158.475	148.68	0.014868
rumtor8_02612	1263	150.994	129.727	165.167	148.629	0.014863
rumtor8_01818	273	132.972	147.403	165.014	148.463	0.0148464
rumtor8_01971	693	148.677	138.264	158.431	148.457	0.0148458
rumtor8_02243	402	139.713	153.609	152.044	148.455	0.0148456
rumtor8_00743	1416	147.877	140.495	156.033	148.135	0.0148136
rumtor8_00946	885	208.189	110.71	124.315	147.738	0.0147738
rumtor8_00819	651	38.0268	299.111	105.364	147.5	0.0147501
rumtor8_00865	699	148.381	146.353	145.574	146.769	0.014677
rumtor8_00715	2766	141.43	137.187	161.23	146.615	0.0146616
rumtor8_01248	1113	145.936	140.645	153.155	146.579	0.0146579
rumtor8_01659	936	155.971	129.637	152.731	146.113	0.0146114
rumtor8_00264	1866	153.064	130.771	154.254	146.029	0.014603
rumtor8_01876	510	160.009	130.565	145.813	145.462	0.0145463
rumtor8_02222	465	137.197	126.822	170.391	144.803	0.0144804
rumtor8_01033	861	132.736	131.606	169.848	144.73	0.0144731
rumtor8_01600	936	142.694	136.344	154.666	144.568	0.0144569
rumtor8_00452	1320	157.964	128.414	147.059	144.479	0.014448
rumtor8_00323	1923	142.319	132.193	158.922	144.478	0.0144479
rumtor8_01830	651	164.131	124.577	143.789	144.166	0.0144166
rumtor8_00884	210	134.191	148.986	149.3	144.159	0.014416
rumtor8_00779	750	134.769	147.104	149.861	143.911	0.0143912
rumtor8_01310	1086	166.323	126.894	138.515	143.911	0.0143911
rumtor8_01037	585	137.656	131.77	161.365	143.597	0.0143598
rumtor8_02248	1938	139.652	144.446	146.303	143.467	0.0143468
rumtor8_00937	594	144.795	142.595	141.199	142.863	0.0142864
rumtor8_02249	2622	168.752	132.985	126.009	142.582	0.0142583
rumtor8_01240	1212	132.32	138.498	156.521	142.446	0.0142447
rumtor8_01740	954	132.412	134.419	159.223	142.018	0.0142019
rumtor8_00499	1383	157.348	127.252	140.769	141.79	0.0141791
rumtor8_00149	243	130.061	143.154	151.383	141.532	0.0141533
rumtor8_00600	1008	115.029	149.272	158.778	141.026	0.0141027
rumtor8_02261	459	136.859	138.794	146.725	140.792	0.0140793
rumtor8_01731	1920	138.821	134.598	147.321	140.247	0.0140247
rumtor8_01823	456	153.638	125.036	141.733	140.136	0.0140137
rumtor8_00764	825	134.614	131.735	152.015	139.455	0.0139456
rumtor8_01643	2391	161.197	119.103	137.852	139.384	0.0139384
rumtor8_01337	885	158.546	121.176	138	139.241	0.0139241
rumtor8_01708	450	148.946	126.246	141.611	138.934	0.0138935
rumtor8_00874	1020	128.928	136.215	150.806	138.65	0.0138651
rumtor8_01034	714	123.611	133.621	158.685	138.639	0.013864
rumtor8_01211	1767	145.525	132.157	137.273	138.318	0.0138319
rumtor8_01074	1269	134.473	132.277	147.439	138.063	0.0138064
rumtor8_02019	849	132.538	134.194	147.051	137.927	0.0137928
rumtor8_01647	498	146.378	129.371	137.735	137.828	0.0137829
rumtor8_00308	2079	141.147	126.878	144.82	137.615	0.0137616
rumtor8_01632	570	117.074	133.432	161.64	137.382	0.0137383
rumtor8_00193	915	137.307	129.013	145.722	137.347	0.0137348
rumtor8_00861	405	131.913	140.019	139.738	137.224	0.0137224
rumtor8_01309	381	154.347	111.022	144.679	136.683	0.0136683
rumtor8_01201	774	127.303	132.969	149.601	136.624	0.0136625
rumtor8_01927	738	136.695	133.18	139.108	136.327	0.0136328
rumtor8_01331	768	147.153	115.783	144.875	135.937	0.0135938
rumtor8_00321	468	138.199	123.37	144.871	135.48	0.0135481
rumtor8_01900	501	149.798	122.023	134.199	135.34	0.0135341
rumtor8_02368	984	126.884	138.898	139.645	135.142	0.0135143
rumtor8_01614	864	133.521	139.726	131.922	135.056	0.0135057
rumtor8_00266	1215	141.416	121.892	141.415	134.908	0.0134908
rumtor8_00643	1626	117.706	131.907	150.152	133.255	0.0133256
rumtor8_02549	156	90.948	146.46	161.801	133.07	0.013307
rumtor8_01125	786	125.733	132.379	138.965	132.359	0.013236
rumtor8_01121	654	133.605	128.884	134.13	132.206	0.0132207
rumtor8_02461	1197	132.098	126.133	136.166	131.466	0.0131466
rumtor8_01899	945	138.643	123.175	132.472	131.43	0.0131431
rumtor8_01069	486	130.061	117.318	146.725	131.368	0.0131369
rumtor8_01185	1548	134.825	119.007	138.633	130.822	0.0130822
rumtor8_01979	711	117.252	142.58	132.451	130.761	0.0130761
rumtor8_01177	687	122.772	121.195	148.281	130.749	0.013075
rumtor8_00450	699	131.583	126.476	133.915	130.658	0.0130659
rumtor8_01516	615	113.121	121.159	157.175	130.485	0.0130486
rumtor8_00478	1674	122.28	139.745	128.537	130.187	0.0130188
rumtor8_01732	1017	127.577	130.241	132.665	130.161	0.0130162
rumtor8_01131	1200	127.936	135.766	125.167	129.623	0.0129624
rumtor8_00484	1074	131.466	129.462	127.099	129.342	0.0129343
rumtor8_01361	2445	119.698	125.775	142.492	129.322	0.0129322
rumtor8_01571	1989	120.772	123.15	144.032	129.318	0.0129318
rumtor8_01920	732	93.971	169.984	120.61	128.188	0.0128189
rumtor8_02459	627	119.852	126.719	137.92	128.163	0.0128164
rumtor8_01642	1473	137.77	109.486	134.012	127.089	0.012709
rumtor8_00180	216	123.215	114.83	143.057	127.034	0.0127035
rumtor8_00314	954	130.361	123.523	127.188	127.024	0.0127025
rumtor8_00322	2244	138.268	114.246	128.219	126.911	0.0126912
rumtor8_00477	1686	127.271	127.213	125.004	126.496	0.0126497
rumtor8_02608	729	137.711	122.118	118.312	126.047	0.0126048
rumtor8_00810	435	123.715	121.846	132.183	125.915	0.0125915
rumtor8_00895	1524	122.63	113.385	140.817	125.611	0.0125611
rumtor8_00822	654	217.688	114.563	44.306	125.519	0.012552
rumtor8_00632	4563	135.674	114.602	125.343	125.206	0.0125207
rumtor8_00153	612	108.719	138.065	128.724	125.169	0.012517
rumtor8_01907	1236	129.038	118.406	128.023	125.156	0.0125156
rumtor8_02657	1332	124.293	119.067	132.053	125.137	0.0125138
rumtor8_01543	1287	137.534	114.353	123.39	125.092	0.0125093
rumtor8_00762	615	120.917	152.453	101.593	124.988	0.0124988
rumtor8_01004	2136	142.419	111.398	121.137	124.985	0.0124985
rumtor8_00438	543	133.887	101.591	139.453	124.977	0.0124978
rumtor8_00945	1506	165.678	95.8108	113.113	124.867	0.0124868
rumtor8_00866	2640	125.46	123.658	124.635	124.584	0.0124585
rumtor8_02131	645	125.154	118.555	127.753	123.821	0.0123821
rumtor8_00765	711	127.16	116.959	126.879	123.666	0.0123667
rumtor8_00607	933	112.53	131.488	126.533	123.517	0.0123518
rumtor8_00902	1503	124.734	120.859	124.861	123.485	0.0123485
rumtor8_00309	2652	127.954	113.047	129.278	123.427	0.0123427
rumtor8_02235	666	139.278	106.163	122.705	122.716	0.0122716
rumtor8_01892	486	115.967	111.177	140.903	122.682	0.0122683
rumtor8_00843	3423	142.641	107.157	116.66	122.153	0.0122153
rumtor8_01002	1197	139.782	110.742	115.174	121.899	0.01219
rumtor8_00305	1230	136.111	111.704	114.384	120.733	0.0120734
rumtor8_00938	567	120.454	121.251	120.375	120.693	0.0120694
rumtor8_00151	708	122.448	127.339	112.229	120.672	0.0120673
rumtor8_02360	2454	107.895	125.313	128.732	120.647	0.0120647
rumtor8_01179	1716	125.046	115.033	120.839	120.306	0.0120307
rumtor8_00448	1032	143.074	109.101	108.362	120.179	0.012018
rumtor8_02214	492	128.077	110.239	121.24	119.852	0.0119853
rumtor8_01506	972	123.115	115.412	120.99	119.839	0.011984
rumtor8_01001	2454	131.939	111.264	115.31	119.504	0.0119505
rumtor8_01342	351	110.95	123.736	123.507	119.398	0.0119398
rumtor8_01505	432	109.172	125.551	123.406	119.376	0.0119377
rumtor8_01158	1419	118.81	117.569	120.367	118.915	0.0118916
rumtor8_02670	552	132.768	103.664	118.109	118.18	0.0118181
rumtor8_01773	906	100.548	117.686	134.801	117.678	0.0117679
rumtor8_01283	1056	111.561	107.596	133.232	117.463	0.0117464
rumtor8_02530	1452	131.474	106.604	113.656	117.245	0.0117245
rumtor8_02460	552	114.155	115.037	121.8	116.998	0.0116998
rumtor8_02643	1236	119.222	111.328	120.148	116.899	0.01169
rumtor8_01536	624	130.307	112.814	107.384	116.835	0.0116835
rumtor8_02646	1608	105.454	126.599	117.975	116.676	0.0116677
rumtor8_02013	1653	110.633	115.744	123.596	116.658	0.0116658
rumtor8_02221	972	114.357	106.095	129.025	116.492	0.0116493
rumtor8_00288	1137	127.623	108.983	112.79	116.465	0.0116466
rumtor8_00189	1911	119.711	114.551	113.84	116.034	0.0116034
rumtor8_01785	2634	121.325	110.147	115.766	115.746	0.0115747
rumtor8_00332	1017	111.606	112.532	121.313	115.15	0.0115151
rumtor8_01783	1704	118.807	105.757	120.694	115.086	0.0115086
rumtor8_00265	723	124.779	102.491	116.789	114.686	0.0114687
rumtor8_01921	1191	81.8271	162.284	99.5979	114.57	0.011457
rumtor8_00274	618	137.113	91.9268	114.653	114.564	0.0114565
rumtor8_02154	2340	118.253	108.416	114.059	113.576	0.0113577
rumtor8_01976	885	103.597	123.851	112.932	113.46	0.011346
rumtor8_00191	957	123.409	109.693	106.092	113.064	0.0113065
rumtor8_00128	1386	109.99	100.393	128.214	112.866	0.0112867
rumtor8_01558	594	112.014	113.66	112.426	112.7	0.0112701
rumtor8_02197	849	110.64	109.222	116.121	111.994	0.0111995
rumtor8_00552	984	104.51	113.168	117.444	111.707	0.0111708
rumtor8_01182	927	111.886	104.583	118.316	111.595	0.0111596
rumtor8_02668	921	130.251	99.6774	104.585	111.505	0.0111505
rumtor8_01348	477	103.591	104.428	126.002	111.34	0.0111341
rumtor8_02519	1383	109.734	105.523	118.59	111.282	0.0111282
rumtor8_01742	723	117.336	119.715	95.0278	110.693	0.0110694
rumtor8_00488	783	102.471	105.021	124.319	110.604	0.0110604
rumtor8_00491	1776	102.09	107.206	121.728	110.341	0.0110342
rumtor8_00797	384	102.689	115.247	112.599	110.178	0.0110179
rumtor8_01627	774	95.8248	127.65	105.291	109.589	0.0109589
rumtor8_01226	228	107.289	122.779	98.2949	109.454	0.0109455
rumtor8_00611	1491	126.657	98.4314	102.94	109.343	0.0109343
rumtor8_02423	897	116.61	108.999	102.084	109.231	0.0109231
rumtor8_00200	657	123.613	96.6521	107.331	109.198	0.0109199
rumtor8_02465	777	95.3289	127.157	104.156	108.881	0.0108881
rumtor8_01164	1338	99.1638	103.764	123.678	108.869	0.0108869
rumtor8_00984	1350	109.009	105.51	111.763	108.761	0.0108761
rumtor8_00769	1065	113.283	109.683	102.985	108.65	0.0108651
rumtor8_01633	207	108.719	121.314	95.6904	108.575	0.0108575
rumtor8_02634	537	102.949	103.301	118.879	108.377	0.0108377
rumtor8_01256	744	97.453	105.685	120.186	107.775	0.0107775
rumtor8_01750	2061	122.44	96.2766	103.742	107.486	0.0107487
rumtor8_00872	1017	113.915	103.019	104.952	107.295	0.0107296
rumtor8_01181	837	103.693	100.09	117.38	107.054	0.0107055
rumtor8_02462	687	105.111	116.7	98.0304	106.614	0.0106615
rumtor8_00463	687	102.548	91.3829	124.886	106.272	0.0106273
rumtor8_00486	1887	106.455	109.354	102.871	106.227	0.0106227
rumtor8_00159	495	107.731	103.542	106.785	106.019	0.010602
rumtor8_01464	954	100.412	104.213	112.951	105.858	0.0105859
rumtor8_02444	345	114.014	87.4058	114.828	105.416	0.0105416
rumtor8_01191	765	111.15	103.187	101.795	105.377	0.0105378
rumtor8_02044	2094	110.651	96.5778	108.215	105.148	0.0105148
rumtor8_00687	657	104.549	101.978	108.536	105.021	0.0105022
rumtor8_01257	1917	95.4996	109.736	109.35	104.862	0.0104863
rumtor8_02463	1407	106.123	105.917	101.282	104.441	0.0104441
rumtor8_02152	804	112.452	99.8459	100.799	104.366	0.0104366
rumtor8_01544	1251	108.876	89.6728	114.183	104.244	0.0104245
rumtor8_01946	645	90.8692	103.237	118.453	104.186	0.0104187
rumtor8_02557	1011	111.494	98.4389	101.992	103.975	0.0103976
rumtor8_00867	1368	107.289	96.2976	106.238	103.275	0.0103275
rumtor8_01038	1470	98.0472	104.318	106.104	102.823	0.0102824
rumtor8_00970	6486	100.156	103.854	104.166	102.725	0.0102726
rumtor8_00188	1398	99.5273	94.9673	113.593	102.696	0.0102696
rumtor8_01253	375	104.893	93.8613	109.264	102.673	0.0102673
rumtor8_01796	1485	93.8941	111.373	102.288	102.519	0.0102519
rumtor8_00232	411	141.177	67.6104	97.4904	102.092	0.0102093
rumtor8_01207	1887	116.048	93.1553	95.733	101.645	0.0101646
rumtor8_01180	1779	99.0575	101.703	103.199	101.32	0.010132
rumtor8_01957	564	101.491	98.1736	103.956	101.207	0.0101207
rumtor8_02247	2436	101.824	94.8908	105.103	100.606	0.0100607
rumtor8_00898	702	95.8961	96.9072	108.673	100.492	0.0100493
rumtor8_00803	333	106.369	94.8824	99.9318	100.394	0.0100395
rumtor8_00698	1515	101.658	94.4944	104.596	100.25	0.010025
rumtor8_01122	324	94.2235	94.0239	112.489	100.246	0.0100246
rumtor8_00899	2376	96.365	95.0346	109.091	100.164	0.0100164
rumtor8_00957	987	93.4855	100.728	104.931	99.715	0.00997155
rumtor8_01730	876	91.369	99.8634	107.115	99.4492	0.00994497
rumtor8_01058	342	92.6976	106.228	95.6472	98.191	0.00981915
rumtor8_01187	1479	98.1783	96.8641	97.8055	97.6159	0.00976164
rumtor8_02492	1428	96.6827	94.6298	100.981	97.4313	0.00974318
rumtor8_02593	1170	92.077	104.325	94.7103	97.0376	0.00970381
rumtor8_02667	1329	96.964	98.8137	94.7918	96.8565	0.0096857
rumtor8_00994	972	93.8209	93.1769	103.406	96.8014	0.00968018
rumtor8_01266	1191	99.5728	96.2643	94.4659	96.7676	0.00967681
rumtor8_00979	285	96.1309	93.1679	100.876	96.7251	0.00967255
rumtor8_01284	465	95.5328	95.8355	98.3397	96.5694	0.00965698
rumtor8_00307	948	96.9186	94.233	98.144	96.4319	0.00964324
rumtor8_01782	2040	97.5118	87.6822	104.033	96.409	0.00964095
rumtor8_00761	927	90.5644	114.909	82.5406	96.0045	0.0096005
rumtor8_01978	759	87.5342	108.884	89.6258	95.3481	0.00953486
rumtor8_00140	1209	117.271	69.3782	99.3321	95.3272	0.00953277
rumtor8_02190	1479	95.8628	86.5653	103.01	95.1459	0.00951463
rumtor8_00443	1743	98.1282	88.6879	97.9274	94.9145	0.0094915
rumtor8_01270	708	109.18	84.0207	91.2858	94.8289	0.00948294
rumtor8_00678	684	91.1241	97.0499	95.4817	94.5519	0.00945524
rumtor8_02209	837	75.7529	95.6634	112.106	94.5075	0.0094508
rumtor8_01249	753	98.2373	85.6967	99.5093	94.4811	0.00944816
rumtor8_02027	525	92.8154	97.4291	93.1376	94.4607	0.00944611
rumtor8_01599	1722	96.5974	81.163	105.3	94.3536	0.00943541
rumtor8_00276	354	102.546	85.1836	95.2826	94.3375	0.0094338
rumtor8_02118	2070	94.4441	85.6159	102.744	94.268	0.00942685
rumtor8_00853	171	74.387	97.5013	110.54	94.1429	0.00941434
rumtor8_02467	447	79.8979	107.062	95.2096	94.0566	0.00940571
rumtor8_00598	639	103.207	85.6845	93.172	94.0211	0.00940216
rumtor8_00644	1944	84.1569	89.7886	107.89	93.945	0.00939455
rumtor8_00995	573	81.2835	94.8355	105.287	93.8018	0.00938023
rumtor8_01857	195	92.3279	86.0289	102.74	93.6989	0.00936994
rumtor8_00943	501	100.191	79.705	99.1807	93.0256	0.00930261
rumtor8_01692	480	94.5859	91.1254	93.1443	92.9519	0.00929523
rumtor8_01258	909	86.8679	108.013	83.926	92.9356	0.00929361
rumtor8_02524	495	90.929	93.7698	93.523	92.7406	0.00927411
rumtor8_00827	1773	86.7548	116.037	74.5011	92.4309	0.00924314
rumtor8_01453	1038	101.524	78.8245	96.8314	92.3933	0.00923937
rumtor8_00489	723	89.0507	91.9572	96.1237	92.3772	0.00923777
rumtor8_02520	297	93.2352	94.948	88.4162	92.1998	0.00922003
rumtor8_02293	213	92.7944	107.267	76.5215	92.1942	0.00921946
rumtor8_02466	627	81.6176	99.9635	94.4136	91.9982	0.00919987
rumtor8_01186	924	90.8584	91.8911	92.1184	91.6226	0.00916231
rumtor8_01702	786	118.761	78.0397	77.7628	91.5213	0.00915218
rumtor8_00378	561	90.1732	88.4251	95.0295	91.2093	0.00912097
rumtor8_02294	2007	73.5197	127.994	70.7778	90.7637	0.00907642
rumtor8_01697	1827	95.1697	82.4133	94.6641	90.749	0.00907495
rumtor8_02297	303	76.8571	111.41	83.677	90.6479	0.00906484
rumtor8_00772	1749	99.4699	86.9714	85.1661	90.5358	0.00905362
rumtor8_00316	384	88.6743	92.4655	89.9019	90.3472	0.00903477
rumtor8_01190	603	89.5719	84.6557	96.2943	90.1739	0.00901744
rumtor8_01292	1404	87.8119	86.9379	95.6939	90.1479	0.00901483
rumtor8_01724	96	69.3087	94.3416	106.114	89.9213	0.00899218
rumtor8_01987	1164	90.5342	82.9357	95.4902	89.6534	0.00896538
rumtor8_00998	159	75.078	98.3871	93.9674	89.1442	0.00891446
rumtor8_01958	258	85.3321	79.7814	102.22	89.1113	0.00891117
rumtor8_01546	1347	90.5834	85.4212	91.0882	89.0309	0.00890314
rumtor8_02615	1077	78.8595	88.9663	99.0001	88.942	0.00889424
rumtor8_00971	933	90.6112	80.3048	94.748	88.5546	0.00885551
rumtor8_01153	453	80.5676	76.791	107.941	88.4332	0.00884336
rumtor8_01358	879	96.2891	81.1402	87.3054	88.2449	0.00882453
rumtor8_01330	363	97.578	76.2671	90.4257	88.0903	0.00880907
rumtor8_00275	573	113.729	70.2286	79.8045	87.9205	0.0087921
rumtor8_01338	507	100.356	79.1677	83.4957	87.6733	0.00876737
rumtor8_00746	648	81.8416	84.1768	96.4194	87.4793	0.00874797
rumtor8_01289	765	86.9756	83.5453	91.7341	87.4183	0.00874187
rumtor8_01940	738	69.7396	81.7208	110.734	87.3982	0.00873986
rumtor8_00817	354	14.0967	182.287	65.5467	87.3102	0.00873106
rumtor8_02629	486	90.3982	87.8827	83.6101	87.297	0.00872974
rumtor8_02198	489	80.0389	87.1331	94.4391	87.2037	0.00872041
rumtor8_01769	1173	93.343	84.3174	83.3712	87.0105	0.0087011
rumtor8_00685	3396	93.0646	88.6441	79.025	86.9112	0.00869117
rumtor8_02429	912	70.7034	91.746	97.9225	86.7907	0.00867911
rumtor8_00941	657	95.3157	67.0456	97.8551	86.7388	0.00867392
rumtor8_01267	999	82.7639	80.4595	95.1731	86.1322	0.00861326
rumtor8_00645	978	79.1384	79.5563	98.9527	85.8825	0.00858829
rumtor8_01752	813	92.6723	80.1318	84.3689	85.7243	0.00857248
rumtor8_02028	609	88.368	86.6945	81.9637	85.6754	0.00856759
rumtor8_00646	1032	82.1085	84.4686	90.1556	85.5776	0.0085578
rumtor8_02633	1200	77.218	82.5917	96.7758	85.5285	0.00855289
rumtor8_01127	1449	85.3549	80.4735	90.2223	85.3503	0.00853507
rumtor8_00511	1002	84.4692	83.8135	86.1901	84.8243	0.00848247
rumtor8_02203	510	82.1152	80.5183	91.6601	84.7645	0.00847649
rumtor8_02012	897	88.1391	77.332	87.1939	84.2217	0.00842221
rumtor8_01290	762	86.2907	77.5262	87.1934	83.6701	0.00836705
rumtor8_00485	816	82.0192	87.4047	81.4232	83.6157	0.00836161
rumtor8_01734	1488	82.1314	82.0993	85.4235	83.2181	0.00832185
rumtor8_00042	165	20.1625	79.2157	150.231	83.2032	0.00832036
rumtor8_00921	213	45.4784	92.7712	111.062	83.104	0.00831044
rumtor8_01362	369	79.816	75.5848	93.2498	82.8835	0.00828839
rumtor8_00277	324	93.6195	75.6003	79.3015	82.8404	0.00828409
rumtor8_02654	543	88.6574	75.6249	83.5882	82.6235	0.00826239
rumtor8_01977	1068	73.9353	88.7524	85.103	82.5969	0.00825973
rumtor8_01013	1098	81.2723	83.328	82.1592	82.2532	0.00822536
rumtor8_01183	480	80.3165	76.3309	88.8998	81.8491	0.00818495
rumtor8_00487	1671	82.4472	78.405	84.6031	81.8184	0.00818188
rumtor8_01727	336	89.6936	89.4407	65.6895	81.6079	0.00816083
rumtor8_01040	780	74.7655	76.3969	93.5978	81.5867	0.00815871
rumtor8_01639	978	86.9422	76.1888	81.4769	81.536	0.00815364
rumtor8_01622	510	80.1966	87.1777	75.6806	81.0183	0.00810187
rumtor8_01404	726	71.1618	99.3741	72.4965	81.0108	0.00810112
rumtor8_00260	1305	83.2266	78.9433	80.6627	80.9442	0.00809446
rumtor8_01595	744	89.4305	72.347	80.9355	80.9043	0.00809047
rumtor8_02196	435	79.6276	81.6247	81.4433	80.8985	0.0080899
rumtor8_02424	2940	89.7268	74.318	78.5001	80.8483	0.00808487
rumtor8_00680	336	76.8802	83.9272	81.1855	80.6643	0.00806647
rumtor8_00634	693	83.7281	76.9287	80.5219	80.3929	0.00803933
rumtor8_00978	360	80.7242	77.4744	82.6901	80.2963	0.00802967
rumtor8_00796	606	89.1284	67.2534	84.0505	80.1441	0.00801445
rumtor8_01774	879	76.1407	74.5834	89.237	79.987	0.00799874
rumtor8_00319	273	76.3426	84.0686	78.7755	79.7289	0.00797293
rumtor8_00950	642	69.4992	77.5893	91.5025	79.5303	0.00795307
rumtor8_01117	840	72.1043	76.6985	89.6072	79.47	0.00794704
rumtor8_00295	801	90.396	68.4836	79.4153	79.4316	0.0079432
rumtor8_02142	1143	76.018	80.6777	81.4003	79.3653	0.00793657
rumtor8_01883	1257	86.0934	75.4896	76.1791	79.254	0.00792544
rumtor8_01161	816	84.7772	68.612	83.3652	78.9181	0.00789185
rumtor8_01789	3366	81.3942	74.7884	80.5363	78.9063	0.00789067
rumtor8_02433	714	86.199	68.9003	80.8486	78.6493	0.00786497
rumtor8_02498	1101	85.1389	68.8925	81.7298	78.587	0.00785874
rumtor8_00955	489	86.2419	67.1388	81.9398	78.4402	0.00784405
rumtor8_01751	960	88.0628	75.6877	71.4499	78.4001	0.00784005
rumtor8_01784	1161	78.8848	75.0832	81.0157	78.3279	0.00783283
rumtor8_02374	1374	64.2347	85.016	85.4265	78.2257	0.00782261
rumtor8_01568	2229	84.0637	69.6278	80.5874	78.093	0.00780934
rumtor8_02489	1086	77.6653	78.2784	77.5432	77.829	0.00778294
rumtor8_01269	1104	89.6936	63.2983	80.3799	77.7906	0.0077791
rumtor8_00771	894	83.2908	72.6413	77.2312	77.7211	0.00777215
rumtor8_01189	957	80.875	71.3006	80.4262	77.5339	0.00775343
rumtor8_01155	1056	66.3436	92.1	73.7437	77.3958	0.00773961
rumtor8_00318	324	73.9896	67.0238	89.0832	76.6989	0.00766992
rumtor8_01797	3201	72.5679	78.8363	78.4997	76.6346	0.0076635
rumtor8_01485	597	75.0656	75.3353	78.3026	76.2345	0.00762349
rumtor8_01539	477	82.0524	67.9648	78.0689	76.0287	0.00760291
rumtor8_02665	1320	66.7142	76.7207	84.2908	75.9086	0.0075909
rumtor8_01291	606	76.0498	75.5751	75.6455	75.7568	0.00757572
rumtor8_01803	921	76.7057	72.2997	78.0395	75.6816	0.0075682
rumtor8_00773	465	75.1216	81.0065	70.8338	75.654	0.00756543
rumtor8_02432	2079	79.1158	70.4437	77.1464	75.5686	0.0075569
rumtor8_01858	192	60.6451	86.3011	79.5853	75.5105	0.00755109
rumtor8_01353	783	77.6032	73.7382	74.7359	75.3591	0.00753595
rumtor8_01952	3720	77.9361	74.0899	73.3897	75.1386	0.00751389
rumtor8_00479	1083	75.0797	80.966	69.0834	75.043	0.00750434
rumtor8_00592	288	91.0525	74.3297	59.7381	75.0401	0.00750405
rumtor8_00283	534	80.257	70.1539	74.6108	75.0072	0.00750076
rumtor8_00953	1407	82.6871	65.9056	76.0218	74.8715	0.00748719
rumtor8_00683	3594	78.3815	68.4689	77.7577	74.8693	0.00748697
rumtor8_01822	615	78.9144	68.11	76.747	74.5905	0.00745908
rumtor8_01545	744	74.3062	70.5487	78.6535	74.5028	0.00745032
rumtor8_00152	666	60.5303	85.1469	77.3282	74.3351	0.00743355
rumtor8_02497	1287	80.6653	69.3318	72.9082	74.3017	0.00743021
rumtor8_01384	1122	78.4873	73.8405	70.5155	74.2811	0.00742815
rumtor8_02383	1008	78.7245	62.2818	80.9609	73.9891	0.00739894
rumtor8_02123	267	63.3993	86.7287	71.6434	73.9238	0.00739242
rumtor8_02113	1263	74.5284	68.5306	78.5057	73.8549	0.00738552
rumtor8_01352	3816	73.8728	71.4709	74.6875	73.3437	0.00733441
rumtor8_02610	1359	67.8237	67.2489	84.6203	73.231	0.00732313
rumtor8_01355	1095	77.2057	68.5181	73.9082	73.2106	0.0073211
rumtor8_01733	2268	73.1699	74.1936	72.065	73.1428	0.00731432
rumtor8_01953	1206	67.7468	77.0605	74.2386	73.0153	0.00730157
rumtor8_02613	741	71.57	67.2231	80.0412	72.9448	0.00729451
rumtor8_02366	1980	73.4351	72.8223	72.3717	72.8764	0.00728767
rumtor8_01667	723	66.3144	72.5978	79.6856	72.8659	0.00728663
rumtor8_00160	774	78.1263	69.6758	70.7791	72.8604	0.00728608
rumtor8_00190	720	81.5396	66.7538	69.7993	72.6976	0.00726979
rumtor8_00157	990	69.3828	68.4041	79.9176	72.5682	0.00725685
rumtor8_01163	561	65.0573	65.8602	86.7573	72.5583	0.00725586
rumtor8_00262	1284	78.9486	69.8144	68.4065	72.3898	0.00723902
rumtor8_02215	840	78.9769	61.1382	76.9409	72.352	0.00723524
rumtor8_02422	768	78.9915	71.0242	66.3211	72.1123	0.00721126
rumtor8_00842	1422	77.9615	58.769	78.563	71.7645	0.00717648
rumtor8_01954	990	63.3538	68.82	83.1189	71.7642	0.00717646
rumtor8_01931	249	71.1261	68.612	75.4587	71.7323	0.00717326
rumtor8_00444	1293	67.6533	66.1446	80.6235	71.4738	0.00714741
rumtor8_00818	426	5.97191	156.31	50.4829	70.9216	0.00709219
rumtor8_02398	240	69.3087	71.185	71.6857	70.7265	0.00707268
rumtor8_01728	414	68.7769	84.0249	59.328	70.7099	0.00707103
rumtor8_01765	375	83.2356	63.672	64.5926	70.5001	0.00705004
rumtor8_02049	6465	65.6403	72.6874	70.7491	69.6923	0.00696926
rumtor8_01851	2541	69.0824	65.2098	73.8551	69.3824	0.00693828
rumtor8_01942	1377	63.6684	62.7823	81.377	69.2759	0.00692762
rumtor8_00701	876	65.9019	61.4454	80.2395	69.1956	0.00691959
rumtor8_01790	1233	75.072	66.9427	65.5444	69.1863	0.00691867
rumtor8_01768	507	62.5298	72.4689	72.3332	69.1106	0.0069111
rumtor8_01213	2253	79.4767	61.9427	64.7578	68.7257	0.00687261
rumtor8_02594	1695	65.7512	71.1015	68.9145	68.5891	0.00685894
rumtor8_01057	393	61.746	72.0165	71.7146	68.4923	0.00684927
rumtor8_02560	729	75.2983	62.5414	67.2297	68.3565	0.00683568
rumtor8_01815	1326	70.6185	60.7729	73.3247	68.2387	0.0068239
rumtor8_02275	510	65.9991	61.7508	76.7903	68.1801	0.00681804
rumtor8_02181	1011	58.7472	69.8336	75.5706	68.0505	0.00680508
rumtor8_00615	1317	68.1292	61.2663	74.3414	67.9123	0.00679127
rumtor8_01889	735	65.8973	64.4113	72.8407	67.7164	0.00677168
rumtor8_02367	897	62.6137	68.9563	71.5469	67.7056	0.0067706
rumtor8_02159	1569	68.1627	65.4635	69.3268	67.651	0.00676513
rumtor8_00268	420	68.0273	52.9293	81.9266	67.6277	0.00676281
rumtor8_00682	267	75.8593	67.0702	59.3495	67.4263	0.00674267
rumtor8_02491	906	74.0876	61.9099	66.2137	67.4038	0.00674041
rumtor8_00525	1344	90.276	76.2696	35.5397	67.3618	0.00673621
rumtor8_00336	231	70.7382	69.0576	62.2289	67.3416	0.00673419
rumtor8_01729	879	59.8885	71.4221	70.6942	67.3349	0.00673353
rumtor8_00102	468	66.2771	61.5749	74.0076	67.2865	0.00672868
rumtor8_00504	1374	66.9408	67.1889	66.8089	66.9795	0.00669799
rumtor8_01875	1434	72.6009	66.1001	60.6985	66.4665	0.00664668
rumtor8_01091	1551	59.7431	64.8298	74.8019	66.4583	0.00664586
rumtor8_02229	1296	72.2531	57.7326	68.6464	66.2107	0.00662111
rumtor8_00292	1413	68.0016	64.0962	66.0063	66.0347	0.0066035
rumtor8_01634	2064	71.2997	59.8361	66.9038	66.0132	0.00660135
rumtor8_01076	768	70.5827	62.8497	63.963	65.7985	0.00657988
rumtor8_02199	1059	64.6773	64.8219	67.1219	65.5403	0.00655407
rumtor8_00150	1104	66.2066	55.9337	74.4334	65.5246	0.00655249
rumtor8_00777	1053	62.444	63.4319	70.5141	65.4633	0.00654637
rumtor8_01955	714	64.9576	65.585	64.8374	65.1267	0.0065127
rumtor8_00566	306	69.7084	66.594	58.8134	65.0386	0.00650389
rumtor8_00505	843	71.2673	61.0427	62.1661	64.8254	0.00648257
rumtor8_02051	504	60.5723	69.2247	64.2297	64.6755	0.00646759
rumtor8_00261	600	66.6994	58.6633	68.4788	64.6138	0.00646141
rumtor8_01771	1179	71.2901	62.2397	59.3301	64.2866	0.00642869
rumtor8_00334	762	56.2431	61.8589	74.716	64.2726	0.0064273
rumtor8_00303	351	58.2625	72.4238	61.9148	64.2004	0.00642007
rumtor8_00206	294	63.9004	68.262	60.059	64.0738	0.00640741
rumtor8_01933	1422	61.9976	62.7496	66.9417	63.8963	0.00638966
rumtor8_00331	681	61.4959	62.2647	67.4807	63.7471	0.00637474
rumtor8_01488	180	56.5341	69.1838	64.7687	63.4955	0.00634959
rumtor8_01939	1431	53.8811	64.9441	70.9501	63.2584	0.00632588
rumtor8_00434	1251	63.7456	56.9299	68.7633	63.1463	0.00631466
rumtor8_01095	276	75.8673	59.6626	53.7233	63.0844	0.00630847
rumtor8_00051	2319	63.8815	59.2478	66.0386	63.0559	0.00630563
rumtor8_02464	468	56.6596	65.0935	65.7845	62.5125	0.00625128
rumtor8_00942	225	63.927	50.3155	72.9434	62.3953	0.00623956
rumtor8_00927	651	56.3638	55.8066	74.5893	62.2532	0.00622535
rumtor8_02454	891	69.1851	55.2131	62.2471	62.2151	0.00622154
rumtor8_02308	324	50.1318	63.8473	72.6639	62.2143	0.00622146
rumtor8_00129	2328	56.5313	57.9135	72.0066	62.1505	0.00621508
rumtor8_02372	1617	57.7282	61.6108	66.9888	62.1093	0.00621096
rumtor8_02513	1188	55.2657	57.8698	72.791	61.9755	0.00619758
rumtor8_00816	432	10.6454	121.739	52.6639	61.6827	0.0061683
rumtor8_01206	369	60.989	63.0338	60.735	61.5859	0.00615863
rumtor8_02661	297	58.3132	59.9489	66.3122	61.5247	0.00615251
rumtor8_01779	900	62.1875	62.3226	59.8639	61.458	0.00614583
rumtor8_02638	1950	64.6797	54.9952	64.6042	61.4264	0.00614267
rumtor8_01276	816	58.2768	65.2067	60.6166	61.3667	0.0061367
rumtor8_02061	576	65.5714	63.9664	53.6464	61.0614	0.00610617
rumtor8_00612	843	52.6961	57.5023	72.3705	60.8563	0.00608566
rumtor8_01879	591	52.6489	62.8654	67.0318	60.8487	0.0060849
rumtor8_01261	870	58.2586	55.9543	68.3031	60.8387	0.0060839
rumtor8_02050	516	69.9724	57.6421	53.9617	60.5254	0.00605257
rumtor8_01878	867	55.8645	61.8458	63.7091	60.4731	0.00604734
rumtor8_00329	1806	58.9469	58.5824	63.8641	60.4645	0.00604648
rumtor8_00582	2184	64.3804	76.0105	39.8542	60.0817	0.0060082
rumtor8_00445	1131	47.8423	64.1532	68.153	60.0495	0.00600498
rumtor8_00745	669	65.8167	48.613	65.4765	59.9687	0.0059969
rumtor8_01271	144	72.0266	55.0326	52.6639	59.9077	0.0059908
rumtor8_00985	1590	56.4316	59.809	62.4314	59.5573	0.00595576
rumtor8_02187	1719	51.8552	58.4939	68.1499	59.4996	0.00594999
rumtor8_00130	504	46.9823	62.486	68.7213	59.3965	0.00593968
rumtor8_00273	294	66.2301	44.1077	67.7588	59.3656	0.00593659
rumtor8_00131	522	50.9857	50.6704	76.1092	59.2551	0.00592554
rumtor8_00690	348	55.3907	57.0781	65.0506	59.1731	0.00591734
rumtor8_02045	387	55.1182	51.592	70.1941	58.9681	0.00589684
rumtor8_02144	1371	62.0201	52.0971	62.6621	58.9264	0.00589267
rumtor8_00212	300	61.9701	56.948	57.7259	58.8813	0.00588816
rumtor8_01795	309	55.0986	64.9483	56.4109	58.8193	0.00588195
rumtor8_01296	1350	60.8104	55.2708	60.1993	58.7602	0.00587605
rumtor8_00207	315	64.921	58.8103	52.1024	58.6113	0.00586116
rumtor8_01524	693	58.4544	58.2163	58.1457	58.2721	0.00582724
rumtor8_01735	462	55.9129	60.1469	58.309	58.1229	0.00581232
rumtor8_01618	654	61.9402	55.5506	56.2479	57.9129	0.00579132
rumtor8_00454	1473	65.5638	45.8345	62.165	57.8545	0.00578547
rumtor8_01767	1227	62.6001	55.0238	55.9022	57.842	0.00578423
rumtor8_00829	309	58.2652	60.2853	54.213	57.5879	0.00575881
rumtor8_02153	480	58.9124	57.8914	55.8866	57.5635	0.00575637
rumtor8_01259	576	50.6225	56.8193	65.2403	57.5607	0.0057561
rumtor8_02635	675	57.4039	51.2303	63.553	57.3957	0.0057396
rumtor8_00689	363	53.3714	53.5854	64.8571	57.2713	0.00572716
rumtor8_00633	453	63.0717	53.6174	54.9699	57.2196	0.00572199
rumtor8_00258	1245	56.8223	58.0309	56.7304	57.1945	0.00571948
rumtor8_01673	570	52.357	52.7229	65.3313	56.8038	0.0056804
rumtor8_02453	2391	62.2034	48.7688	59.2687	56.7469	0.00567472
rumtor8_01523	426	67.5286	45.4192	56.0626	56.3368	0.00563371
rumtor8_00614	726	56.2017	51.459	60.9594	56.2067	0.0056207
rumtor8_02660	1287	54.0556	53.5782	60.4197	56.0178	0.00560181
rumtor8_00681	765	59.6038	56.7731	51.6374	56.0048	0.00560051
rumtor8_00635	918	61.3945	50.0016	56.2241	55.8734	0.00558737
rumtor8_00721	111	59.0611	49.1411	59.1433	55.7818	0.00557821
rumtor8_02281	372	55.4995	53.3957	58.4196	55.7716	0.00557719
rumtor8_02614	1890	55.654	49.2809	61.7444	55.5598	0.005556
rumtor8_01753	1116	66.8099	48.4158	51.2186	55.4814	0.00554817
rumtor8_02052	1845	55.6856	53.8856	56.1339	55.235	0.00552353
rumtor8_00975	1539	46.9846	55.9061	62.8087	55.2331	0.00552334
rumtor8_01679	1200	54.2238	53.0028	58.0089	55.0785	0.00550788
rumtor8_02201	822	54.3994	54.9648	55.217	54.8604	0.00548607
rumtor8_00694	327	46.6795	51.9311	65.4206	54.6771	0.00546774
rumtor8_00493	1536	48.2867	52.4641	63.2261	54.659	0.00546593
rumtor8_01711	954	48.1032	55.5585	59.7974	54.4864	0.00544867
rumtor8_02280	1650	56.1585	50.3987	56.7312	54.4295	0.00544297
rumtor8_01990	1836	62.567	47.423	52.0936	54.0279	0.00540281
rumtor8_01014	339	43.584	64.3617	53.756	53.9006	0.00539008
rumtor8_00840	828	55.0688	45.6171	60.2849	53.6569	0.00536572
rumtor8_01188	1158	57.2045	45.8599	57.8647	53.643	0.00536433
rumtor8_00250	1407	53.5484	50.6178	56.3125	53.4929	0.00534932
rumtor8_00954	1041	64.1038	47.5539	48.1674	53.275	0.00532753
rumtor8_02175	1518	49.8906	55.0524	54.0588	53.0006	0.00530009
rumtor8_01885	321	45.7231	60.276	52.8916	52.9636	0.00529638
rumtor8_02137	969	52.9124	48.0072	57.4701	52.7966	0.00527968
rumtor8_02254	2481	53.8733	49.6545	53.8795	52.4691	0.00524694
rumtor8_02102	681	63.0764	44.7338	49.5301	52.4468	0.00524471
rumtor8_00252	669	53.8234	42.921	60.2316	52.3253	0.00523256
rumtor8_02528	585	49.0074	49.6118	58.2386	52.2859	0.00522862
rumtor8_02062	1467	56.6942	48.1266	51.9261	52.249	0.00522492
rumtor8_00279	1587	65.7249	43.9039	46.0027	51.8772	0.00518774
rumtor8_00253	1890	51.6676	48.573	55.0369	51.7592	0.00517594
rumtor8_00226	639	53.441	49.1236	52.4314	51.6653	0.00516656
rumtor8_00251	786	53.2808	44.5193	57.17	51.6567	0.0051657
rumtor8_01691	615	53.2991	48.5305	53.0051	51.6115	0.00516118
rumtor8_02139	462	52.9478	44.776	56.349	51.3576	0.00513579
rumtor8_01943	1299	49.7147	49.9933	53.9364	51.2148	0.0051215
rumtor8_00944	528	66.8995	40.9333	45.6611	51.1646	0.00511649
rumtor8_00826	1734	25.3365	71.2829	56.5287	51.0494	0.00510497
rumtor8_01009	387	52.5899	54.7833	45.6262	50.9998	0.0051
rumtor8_02020	282	55.5163	43.7949	53.383	50.8981	0.00508983
rumtor8_01603	519	64.289	35.4958	52.5594	50.7814	0.00507817
rumtor8_01918	804	43.6906	64.0038	43.7829	50.4924	0.00504927
rumtor8_01216	729	48.5882	49.1296	53.2558	50.3245	0.00503248
rumtor8_02377	1290	56.8881	43.2415	50.1888	50.1061	0.00501064
rumtor8_00330	1062	51.7799	49.6177	48.0676	49.8218	0.0049822
rumtor8_00776	1137	46.9014	47.0689	55.051	49.6738	0.0049674
rumtor8_00986	1053	47.8551	45.0572	56.0028	49.6384	0.00496386
rumtor8_01526	666	52.3029	42.9598	53.5349	49.5992	0.00495994
rumtor8_00609	684	50.7834	54.9197	43.0247	49.5759	0.00495762
rumtor8_01932	1059	50.0787	47.6203	50.2345	49.3112	0.00493114
rumtor8_00297	912	49.6748	44.1239	53.8636	49.2207	0.0049221
rumtor8_01787	1452	51.2823	47.915	48.331	49.1761	0.00491764
rumtor8_02431	480	45.2545	48.6717	53.2927	49.0729	0.00490732
rumtor8_01351	873	45.0569	50.6927	51.343	49.0309	0.00490311
rumtor8_00692	171	56.6486	54.1674	35.7436	48.8532	0.00488534
rumtor8_02619	2076	47.9811	45.6092	52.941	48.8438	0.0048844
rumtor8_01703	687	61.3861	37.7516	46.791	48.6429	0.00486431
rumtor8_01527	2379	51.2065	45.6404	48.9577	48.6015	0.00486018
rumtor8_01254	1575	50.3837	45.1533	49.659	48.3987	0.00483989
rumtor8_01392	396	43.4878	50.9392	50.02	48.149	0.00481492
rumtor8_01963	1629	49.6145	45.2991	49.1246	48.0127	0.0048013
rumtor8_01538	1533	53.6789	44.1077	45.1866	47.6578	0.0047658
rumtor8_02527	222	41.4309	45.8959	55.0644	47.4638	0.0047464
rumtor8_02592	957	41.3066	47.6413	53.3415	47.4298	0.004743
rumtor8_02030	345	44.8113	47.7301	49.5403	47.3606	0.00473608
rumtor8_00583	180	25.0055	67.4685	49.0481	47.174	0.00471743
rumtor8_02430	1050	49.5761	46.4602	44.9518	46.996	0.00469962
rumtor8_02200	711	45.0016	47.7679	47.9179	46.8958	0.0046896
rumtor8_02029	1965	50.6417	43.7336	45.5632	46.6462	0.00466464
rumtor8_00897	1407	46.0377	42.2791	51.003	46.4399	0.00464402
rumtor8_00259	663	41.0281	46.414	51.7285	46.3902	0.00463904
rumtor8_01944	720	39.6826	44.4549	55.022	46.3865	0.00463867
rumtor8_00301	849	46.5611	47.3981	44.7953	46.2515	0.00462517
rumtor8_02054	624	44.69	48.6552	45.1664	46.1705	0.00461707
rumtor8_01758	1215	55.2456	39.3037	43.2257	45.925	0.00459252
rumtor8_00841	1671	49.1873	38.2478	50.2606	45.8986	0.00458988
rumtor8_02490	705	46.6337	43.065	46.8807	45.5265	0.00455267
rumtor8_02514	2316	48.2055	40.7495	47.3572	45.4374	0.00454376
rumtor8_02288	423	44.1817	61.5562	30.237	45.325	0.00453252
rumtor8_02304	375	46.445	44.1862	45.2752	45.3021	0.00453023
rumtor8_01764	546	56.2713	39.7724	39.5951	45.2129	0.00452131
rumtor8_02140	405	48.5614	40.1508	46.1136	44.9419	0.00449421
rumtor8_00704	324	36.2398	48.6002	49.9564	44.9322	0.00449324
rumtor8_02219	1938	40.5931	43.2277	50.9288	44.9165	0.00449167
rumtor8_01497	960	48.3122	42.2393	44.0962	44.8826	0.00448828
rumtor8_01793	492	45.9406	48.3213	40.26	44.8406	0.00448408
rumtor8_02138	468	40.5607	37.1649	56.594	44.7732	0.00447734
rumtor8_00775	237	42.1116	44.7281	47.2811	44.7069	0.00447071
rumtor8_01666	267	47.2746	43.1716	43.2404	44.5622	0.00445624
rumtor8_02031	2877	45.3697	45.2525	42.9225	44.5149	0.00445151
rumtor8_02303	2241	41.8286	45.2821	46.2652	44.4586	0.00444589
rumtor8_00669	2793	47.5399	40.0912	45.5103	44.3805	0.00443807
rumtor8_01674	759	40.2219	40.4079	52.1947	44.2748	0.00442751
rumtor8_01748	159	40.0006	36.2479	55.5262	43.9249	0.00439251
rumtor8_02373	1446	35.8639	46.9039	49.0012	43.923	0.00439232
rumtor8_01894	489	39.219	48.1968	44.2105	43.8754	0.00438757
rumtor8_02218	945	41.2099	38.8802	51.5035	43.8645	0.00438647
rumtor8_00554	1272	49.4622	38.3515	43.6913	43.835	0.00438352
rumtor8_00585	666	44.0755	38.6329	48.2664	43.6582	0.00436585
rumtor8_02158	681	45.6909	40.6534	44.5439	43.6294	0.00436296
rumtor8_00068	687	43.7252	41.347	45.6377	43.5699	0.00435702
rumtor8_01324	1905	25.1681	47.5422	57.6338	43.448	0.00434483
rumtor8_01989	2325	46.2934	38.2457	45.4699	43.3364	0.00433366
rumtor8_02611	270	40.951	40.786	48.2097	43.3156	0.00433158
rumtor8_02656	339	35.2136	39.1635	55.4254	43.2675	0.00432677
rumtor8_01799	1296	39.0333	42.0884	48.6464	43.256	0.00432563
rumtor8_01802	1926	42.1669	41.894	45.5455	43.2021	0.00432023
rumtor8_01950	597	40.3191	41.8913	47.2091	43.1398	0.004314
rumtor8_00747	666	39.3741	43.5779	45.887	42.9463	0.00429466
rumtor8_01088	534	41.0447	42.7862	44.3002	42.7103	0.00427105
rumtor8_01640	357	41.6606	46.9906	39.3146	42.6553	0.00426555
rumtor8_00591	1374	55.6178	33.1825	38.5531	42.4511	0.00424514
rumtor8_00471	1296	41.1473	40.1031	45.677	42.3091	0.00423093
rumtor8_00599	1350	41.9657	44.3691	40.4962	42.277	0.00422772
rumtor8_02572	417	40.8285	38.9953	46.9581	42.2606	0.00422608
rumtor8_02336	228	39.9115	35.2088	51.6296	42.25	0.00422502
rumtor8_01110	1044	38.5204	40.7138	47.4869	42.2404	0.00422406
rumtor8_02441	708	51.4114	28.0553	46.6821	42.0496	0.00420498
rumtor8_02072	627	37.6097	46.9451	41.5203	42.025	0.00420252
rumtor8_01528	1041	39.0074	45.3789	41.5349	41.9737	0.00419739
rumtor8_00254	768	41.152	40.6044	44.0667	41.941	0.00419412
rumtor8_01770	540	48.199	38.8802	38.3582	41.8124	0.00418126
rumtor8_02143	1470	49.9888	33.4659	41.8103	41.755	0.00417552
rumtor8_00996	1164	37.9117	39.9647	46.481	41.4525	0.00414527
rumtor8_02425	1083	41.741	40.2929	40.7602	40.9314	0.00409316
rumtor8_01160	843	49.2139	31.8643	41.3546	40.8109	0.00408111
rumtor8_01175	648	39.8638	42.4061	40.0001	40.7566	0.00407569
rumtor8_02255	642	39.9315	35.4282	46.3683	40.576	0.00405762
rumtor8_01884	597	46.5472	37.2367	37.5397	40.4412	0.00404414
rumtor8_00856	1320	40.3992	37.5027	43.2172	40.373	0.00403732
rumtor8_01039	12324	36.2284	42.8408	41.9174	40.3288	0.0040329
rumtor8_02053	1734	38.1459	40.4787	41.7112	40.1119	0.00401121
rumtor8_02390	741	35.785	39.1672	45.0614	40.0045	0.00400047
rumtor8_00202	1254	46.973	34.7985	37.7293	39.8336	0.00398338
rumtor8_00551	2364	39.5281	39.8786	40.0755	39.8274	0.00398276
rumtor8_01991	552	39.1745	39.7129	40.395	39.7608	0.0039761
rumtor8_00594	1647	37.8439	38.2428	43.1585	39.7484	0.00397486
rumtor8_01671	1995	39.1881	35.9053	43.6866	39.5933	0.00395935
rumtor8_02269	93	24.1988	40.9459	53.5513	39.5654	0.00395656
rumtor8_00858	198	34.0984	40.5435	44.0176	39.5531	0.00395533
rumtor8_01537	894	36.7749	39.8318	41.6542	39.4203	0.00394205
rumtor8_01174	474	40.6666	38.2143	39.1621	39.3477	0.00393479
rumtor8_01852	312	42.6515	32.9866	42.0827	39.2403	0.00392405
rumtor8_00672	588	48.4245	46.3831	22.9071	39.2383	0.00392385
rumtor8_00492	1002	34.5689	40.1606	42.4738	39.0678	0.0039068
rumtor8_01992	717	36.9828	39.1864	40.7287	38.966	0.00389662
rumtor8_00425	315	44.7303	33.6526	38.448	38.9436	0.00389438
rumtor8_01801	1920	40.8208	36.0213	39.7337	38.8586	0.00388588
rumtor8_02364	576	34.4845	37.5222	44.4106	38.8057	0.00388059
rumtor8_01496	801	39.9452	37.7752	38.012	38.5775	0.00385776
rumtor8_02412	1230	34.0478	38.908	42.5145	38.4901	0.00384903
rumtor8_00871	99	35.5809	53.0184	26.2962	38.2985	0.00382987
rumtor8_00956	1725	40.5004	36.4539	37.27	38.0748	0.00380749
rumtor8_00300	735	37.9409	37.8066	38.0373	37.9283	0.00379285
rumtor8_02256	870	34.4153	35.2524	44.1043	37.924	0.00379242
rumtor8_01354	534	42.3273	36.0406	35.3978	37.9219	0.00379221
rumtor8_01162	492	33.0136	35.3519	45.3212	37.8956	0.00378958
rumtor8_02408	618	36.5741	35.4718	41.0261	37.6906	0.00376908
rumtor8_00679	216	28.5389	37.6413	46.6377	37.6059	0.00376061
rumtor8_00608	432	34.6543	39.7855	37.9914	37.477	0.00374772
rumtor8_02664	207	26.4708	42.261	43.1974	37.3097	0.00373099
rumtor8_01757	513	34.9047	39.3215	35.9642	36.7301	0.00367303
rumtor8_01285	264	31.8746	39.374	38.1581	36.4689	0.00364691
rumtor8_00526	825	34.2763	44.286	30.4579	36.34	0.00363402
rumtor8_00831	354	31.5102	36.9226	40.2873	36.24	0.00362402
rumtor8_00613	696	35.1464	35.1932	38.2172	36.1856	0.00361858
rumtor8_01139	999	30.461	39.045	38.8624	36.1228	0.0036123
rumtor8_01176	1041	36.8456	33.5151	37.6206	35.9938	0.00359939
rumtor8_02122	312	36.3792	33.9762	37.3666	35.9073	0.00359075
rumtor8_02055	168	33.7807	39.2069	34.3607	35.7827	0.00357829
rumtor8_01760	1194	41.9581	31.203	34.0322	35.7311	0.00357313
rumtor8_01719	1038	32.7101	35.6941	38.2746	35.5596	0.00355598
rumtor8_01350	2337	35.6304	34.7904	35.9373	35.4527	0.00354529
rumtor8_02426	984	30.3288	35.1428	40.0299	35.1671	0.00351673
rumtor8_00156	1278	32.8455	35.1919	37.4636	35.167	0.00351672
rumtor8_00584	1311	32.9144	29.6743	42.6506	35.0798	0.00350799
rumtor8_00825	660	16.6044	45.2216	43.3887	35.0716	0.00350718
rumtor8_01709	1944	35.7868	32.6648	36.5649	35.0055	0.00350057
rumtor8_00924	120	22.8311	37.7366	44.332	34.9666	0.00349667
rumtor8_02598	249	31.437	35.1327	38.1839	34.9178	0.0034918
rumtor8_01951	618	32.2992	35.9714	36.2641	34.8449	0.00348451
rumtor8_00067	897	32.1795	35.5681	36.7199	34.8225	0.00348227
rumtor8_02413	1227	30.2235	38.1644	36.0689	34.8189	0.00348191
rumtor8_01574	3024	37.7606	32.1619	34.2109	34.7111	0.00347113
rumtor8_01567	576	36.6928	30.5538	36.5503	34.599	0.00345991
rumtor8_02238	783	33.3656	34.7003	35.7055	34.5905	0.00345907
rumtor8_00595	600	34.0836	30.5324	38.8612	34.4924	0.00344925
rumtor8_02217	900	33.9205	32.5907	36.849	34.4534	0.00344536
rumtor8_02298	2112	28.5852	38.2532	36.4967	34.445	0.00344452
rumtor8_01394	1506	32.226	31.9142	38.6312	34.2571	0.00342573
rumtor8_01322	1266	11.9025	39.5901	51.1402	34.2109	0.00342111
rumtor8_01754	1107	40.6593	29.3786	32.4125	34.1501	0.00341503
rumtor8_02415	1224	33.2554	36.2399	32.4583	33.9845	0.00339847
rumtor8_00703	363	29.9203	38.5588	33.364	33.9477	0.00339479
rumtor8_02376	1110	34.9078	32.6371	33.5485	33.6978	0.0033698
rumtor8_02141	312	26.0299	36.6151	38.0921	33.5791	0.00335792
rumtor8_01462	789	31.1277	29.2188	39.8812	33.4092	0.00334094
rumtor8_02517	471	35.5243	31.0284	33.4037	33.3188	0.00333189
rumtor8_01896	531	33.5372	29.4605	36.6635	33.2204	0.00332206
rumtor8_02006	822	37.7344	26.2929	35.5262	33.1845	0.00331847
rumtor8_02011	1236	32.22	36.5542	30.037	32.9371	0.00329372
rumtor8_00201	492	44.3496	22.3826	31.7479	32.8267	0.00328268
rumtor8_01684	3348	31.6222	30.3405	35.3966	32.4531	0.00324533
rumtor8_02411	2229	30.3771	29.9658	36.7645	32.3691	0.00323693
rumtor8_02481	2007	32.4208	32.6651	31.9205	32.3355	0.00323356
rumtor8_00211	1479	34.5344	30.1308	32.2192	32.2948	0.0032295
rumtor8_00636	852	31.4674	29.1118	36.0023	32.1938	0.0032194
rumtor8_01756	1071	35.2653	29.4052	30.8599	31.8434	0.00318436
rumtor8_01798	558	27.7059	31.1705	36.5123	31.7962	0.00317964
rumtor8_01142	411	30.4732	30.8003	33.8738	31.7158	0.00317159
rumtor8_01492	1854	32.2464	30.0316	32.7842	31.6874	0.00316876
rumtor8_02585	936	29.7933	29.5779	35.5526	31.6413	0.00316415
rumtor8_02046	483	36.6675	26.8482	31.4021	31.6392	0.00316394
rumtor8_01685	582	29.5896	32.184	32.8673	31.547	0.00315471
rumtor8_02472	969	32.7168	31.0135	30.8376	31.5226	0.00315228
rumtor8_00727	336	28.8301	29.4052	35.7081	31.3145	0.00313146
rumtor8_01498	360	32.344	28.5884	32.3844	31.1056	0.00311057
rumtor8_01675	876	28.5947	32.7787	31.5273	30.9669	0.0030967
rumtor8_01710	1053	29.1777	30.7875	32.5698	30.845	0.00308451
rumtor8_01099	2118	32.3848	29.0581	30.7286	30.7238	0.0030724
rumtor8_01487	432	28.9919	28.1119	34.5852	30.563	0.00305631
rumtor8_01763	1512	39.7991	25.5934	25.7518	30.3814	0.00303816
rumtor8_00104	519	27.9026	29.9434	32.9314	30.2591	0.00302593
rumtor8_02556	840	32.3829	30.0178	28.1623	30.1876	0.00301878
rumtor8_00225	411	34.0443	26.7938	29.4674	30.1018	0.0030102
rumtor8_00824	807	17.9448	38.2595	33.8021	30.0021	0.00300023
rumtor8_02421	717	34.3899	27.4161	28.0997	29.9686	0.00299687
rumtor8_01228	225	32.181	31.5615	26.159	29.9672	0.00299673
rumtor8_02478	891	28.5526	31.1873	29.9802	29.9067	0.00299068
rumtor8_00133	333	26.1514	30.5973	32.6308	29.7932	0.00297933
rumtor8_02410	885	26.4244	27.91	34.7877	29.7074	0.00297075
rumtor8_02420	1281	30.1716	30.6103	28.2749	29.6856	0.00296857
rumtor8_01077	714	30.6973	29.1169	29.1689	29.661	0.00296612
rumtor8_02312	174	33.1782	27.7997	27.9718	29.6499	0.002965
rumtor8_01102	1197	31.2262	27.9435	29.4081	29.5259	0.00295261
rumtor8_01260	732	28.071	27.2761	32.1627	29.1699	0.00291701
rumtor8_02414	177	22.1124	37.2133	28.1371	29.1543	0.00291544
rumtor8_01559	1818	28.8483	26.4938	31.6902	29.0107	0.00290109
rumtor8_01699	1020	28.8746	24.0142	33.1796	28.6895	0.00286896
rumtor8_01397	825	28.3461	28.1933	29.4975	28.679	0.00286791
rumtor8_01499	195	31.1105	31.6671	23.2181	28.6652	0.00286654
rumtor8_01761	1026	33.2834	24.576	27.6902	28.5165	0.00285167
rumtor8_01788	639	28.7877	25.1255	31.5297	28.481	0.00284811
rumtor8_00653	144	31.2568	17.153	36.9433	28.4511	0.00284512
rumtor8_01503	246	33.8091	21.755	29.4473	28.3371	0.00283373
rumtor8_01945	666	31.1467	25.9613	27.7022	28.27	0.00282702
rumtor8_02416	351	25.6466	27.2689	31.6024	28.1726	0.00281728
rumtor8_01380	249	30.2581	21.4929	32.7291	28.16	0.00281602
rumtor8_00103	417	25.8111	28.8763	29.3149	28.0008	0.00280009
rumtor8_00165	603	26.9365	27.8203	28.7193	27.8254	0.00278255
rumtor8_00474	1389	30.9956	31.0458	21.3501	27.7972	0.00277973
rumtor8_01759	1035	32.1431	24.8594	26.2465	27.7497	0.00277498
rumtor8_02583	813	23.2283	32.4072	27.5661	27.7338	0.0027734
rumtor8_02157	390	29.1034	27.1809	26.7008	27.6617	0.00276618
rumtor8_00002	420	21.8992	23.2791	37.7293	27.6359	0.0027636
rumtor8_01572	618	35.3074	22.8152	24.5424	27.555	0.00275551
rumtor8_02180	423	25.445	22.1408	35.0535	27.5464	0.00275466
rumtor8_01489	1263	27.89	24.935	29.7533	27.5261	0.00275263
rumtor8_02606	216	25.8209	25.253	31.4411	27.505	0.00275051
rumtor8_02145	591	30.4635	26.6438	25.2806	27.4626	0.00274628
rumtor8_02558	198	18.7788	29.6279	33.7277	27.3782	0.00273783
rumtor8_00004	558	19.2889	17.5219	45.2346	27.3485	0.00273486
rumtor8_00731	144	22.4234	25.0148	34.5852	27.3411	0.00273413
rumtor8_02681	471	31.5771	22.5065	27.8765	27.32	0.00273202
rumtor8_00860	183	27.269	31.4941	22.885	27.216	0.00272161
rumtor8_02063	1887	27.3268	25.0887	29.2117	27.2091	0.00272092
rumtor8_00799	228	26.1785	32.049	23.3326	27.1867	0.00271869
rumtor8_02455	738	29.0361	21.8945	30.3675	27.0994	0.00270995
rumtor8_00496	288	24.4619	29.3031	27.511	27.092	0.00270921
rumtor8_00836	909	27.8795	25.8144	27.1452	26.9464	0.00269465
rumtor8_01607	1107	24.5724	27.4262	28.3226	26.7737	0.00267739
rumtor8_02239	1230	24.6608	25.4367	30.1835	26.7603	0.00267604
rumtor8_02244	1428	26.0379	25.5854	28.6141	26.7458	0.00267459
rumtor8_00811	531	16.4001	29.6544	33.8925	26.649	0.00266491
rumtor8_00855	480	27.1119	26.1583	26.6463	26.6389	0.0026639
rumtor8_02540	1227	28.2298	23.7374	27.6743	26.5472	0.00265473
rumtor8_00729	519	26.9599	27.1672	25.2983	26.4751	0.00264753
rumtor8_02010	1302	28.1819	25.2157	25.9063	26.4346	0.00264348
rumtor8_00256	1044	27.3673	24.9409	26.1287	26.1456	0.00261457
rumtor8_02555	855	26.0927	23.5929	28.7273	26.1376	0.00261377
rumtor8_00580	210	27.9564	35.2862	15.0917	26.1115	0.00261116
rumtor8_01104	11109	27.1725	28.0433	22.9861	26.0673	0.00260674
rumtor8_00749	243	25.3679	23.7177	28.8792	25.9883	0.00259884
rumtor8_00834	1197	24.278	27.9435	25.5311	25.9175	0.00259177
rumtor8_02287	552	25.5254	34.1196	18.0445	25.8965	0.00258966
rumtor8_02485	168	23.8795	29.4052	24.2546	25.8464	0.00258465
rumtor8_01670	2454	26.3957	25.1214	25.5065	25.6745	0.00256747
rumtor8_00708	651	23.5976	28.1404	25.037	25.5917	0.00255918
rumtor8_01100	1029	26.2448	26.2046	24.1996	25.5497	0.00255498
rumtor8_02168	4530	23.8895	24.6504	27.7098	25.4166	0.00254167
rumtor8_02679	225	20.4393	26.9874	28.1712	25.1993	0.00251994
rumtor8_00296	540	28.4483	21.346	25.7817	25.192	0.00251921
rumtor8_00255	579	26.87	25.2407	22.8722	24.9943	0.00249944
rumtor8_02241	960	24.36	24.0142	26.0568	24.8103	0.00248105
rumtor8_00878	1374	24.5687	23.7446	25.9492	24.7542	0.00247543
rumtor8_02101	453	26.9999	25.6727	21.2384	24.637	0.00246371
rumtor8_01986	1341	21.6709	25.7871	25.997	24.485	0.00244851
rumtor8_00670	603	22.8798	24.7481	25.716	24.448	0.00244481
rumtor8_00876	405	26.0927	22.6166	24.5939	24.4344	0.00244345
rumtor8_01678	465	27.3552	20.141	25.802	24.4327	0.00244328
rumtor8_00126	471	26.5913	21.1954	25.233	24.3399	0.002434
rumtor8_00208	867	24.8287	23.1477	24.9353	24.3039	0.0024304
rumtor8_01111	279	19.2889	26.5595	26.7757	24.208	0.00242082
rumtor8_01295	561	23.1974	20.5469	28.8518	24.1987	0.00241988
rumtor8_01611	840	20.2684	24.9944	26.9495	24.0708	0.00240709
rumtor8_01231	585	28.2671	21.4633	22.4441	24.0581	0.00240583
rumtor8_00098	1734	26.3522	21.4858	24.2173	24.0184	0.00240186
rumtor8_01465	237	18.9915	24.7524	28.1776	23.9739	0.0023974
rumtor8_02645	888	21.4868	26.0772	24.2182	23.9274	0.00239275
rumtor8_02479	2871	22.4596	24.6631	24.601	23.9079	0.0023908
rumtor8_02318	636	24.308	22.8167	24.5597	23.8948	0.00238949
rumtor8_02541	675	25.9477	23.3281	22.3022	23.8593	0.00238595
rumtor8_02471	969	25.0425	23.2601	22.7778	23.6935	0.00236936
rumtor8_00637	897	23.671	21.7998	25.237	23.5693	0.00235694
rumtor8_00257	534	21.4385	24.8622	24.3757	23.5588	0.00235589
rumtor8_00837	690	17.5842	22.9701	29.6914	23.4152	0.00234153
rumtor8_02586	1224	21.1044	23.3752	25.7077	23.3958	0.00233959
rumtor8_01494	501	19.9211	21.9805	28.2405	23.3807	0.00233808
rumtor8_02240	867	20.7658	24.216	24.9353	23.3057	0.00233058
rumtor8_01048	417	25.1072	22.2125	22.2576	23.1924	0.00231925
rumtor8_00997	549	26.3778	18.9339	23.9159	23.0759	0.0023076
rumtor8_02370	783	27.2423	23.0021	18.7924	23.0123	0.00230124
rumtor8_01026	483	21.0686	24.2912	23.4344	22.9314	0.00229315
rumtor8_00728	342	20.8856	22.5698	24.8219	22.7591	0.00227592
rumtor8_00668	648	25.0659	22.3942	20.7861	22.7487	0.00227488
rumtor8_02482	1488	23.9358	20.6804	23.2766	22.6309	0.00226311
rumtor8_00667	741	28.5224	21.3892	17.8718	22.5944	0.00225946
rumtor8_01478	552	19.4986	19.9497	28.092	22.5134	0.00225135
rumtor8_02273	750	23.2225	20.3092	23.9959	22.5092	0.00225093
rumtor8_01501	207	23.6347	21.8763	21.3253	22.2787	0.00222789
rumtor8_02136	1029	21.3001	20.8037	24.5296	22.2111	0.00222112
rumtor8_01507	1083	17.7987	25.5632	22.993	22.1183	0.00221184
rumtor8_02559	336	23.8795	19.2971	22.9071	22.0279	0.0022028
rumtor8_00671	270	20.6567	20.9648	24.3145	21.9787	0.00219788
rumtor8_00854	234	17.5624	22.4309	25.6366	21.8766	0.00218767
rumtor8_01092	1560	20.5103	22.9586	22.1297	21.8662	0.00218663
rumtor8_02065	3102	24.036	21.1012	19.7769	21.638	0.00216381
rumtor8_01610	1056	20.9409	21.2463	22.7234	21.6368	0.0021637
rumtor8_00920	861	23.9789	21.2769	19.5877	21.6145	0.00216146
rumtor8_02600	1467	23.4114	19.3629	21.9123	21.5622	0.00215623
rumtor8_01184	342	22.3161	16.8521	25.1529	21.4404	0.00214405
rumtor8_00763	1794	22.7438	21.7424	19.748	21.4114	0.00214115
rumtor8_01629	123	18.2967	22.5918	23.0057	21.2981	0.00212982
rumtor8_01613	993	21.3826	20.7287	21.6573	21.2562	0.00212563
rumtor8_00863	897	20.7258	18.9314	23.9752	21.2108	0.00212109
rumtor8_01395	1290	22.3001	19.7858	21.497	21.1943	0.00211944
rumtor8_00893	579	19.6033	20.4414	23.4587	21.1678	0.00211679
rumtor8_01093	2241	21.7876	20.253	21.1628	21.0678	0.00210679
rumtor8_01024	1899	23.3927	19.077	20.6826	21.0508	0.00210509
rumtor8_01842	540	20.1131	21.9177	20.7511	20.9273	0.00209274
rumtor8_00832	519	21.8696	20.0284	20.7184	20.8721	0.00208722
rumtor8_01762	1086	25.5881	17.8164	19.1773	20.8606	0.00208607
rumtor8_01442	504	19.22	16.7446	26.5004	20.8217	0.00208218
rumtor8_00802	450	18.2649	21.7271	22.3861	20.7927	0.00207928
rumtor8_00845	600	18.2649	20.7551	23.2035	20.7412	0.00207413
rumtor8_02597	741	14.9214	22.917	24.1346	20.6577	0.00206578
rumtor8_01056	1521	21.7439	19.4198	20.3158	20.4932	0.00204933
rumtor8_01029	738	19.8877	18.8265	22.699	20.471	0.00204711
rumtor8_01297	657	21.8928	17.388	22.0519	20.4442	0.00204443
rumtor8_00835	516	18.7731	19.9454	22.3744	20.3643	0.00203644
rumtor8_00838	438	13.8506	20.6776	26.3589	20.2957	0.00202958
rumtor8_02216	1281	24.5956	17.0325	19.0856	20.2379	0.0020238
rumtor8_02451	1305	20.1693	20.2682	20.1223	20.1866	0.00201867
rumtor8_01495	435	16.6453	19.4006	24.1988	20.0816	0.00200817
rumtor8_02103	1413	21.9516	16.9709	21.1477	20.0234	0.00200235
rumtor8_00857	102	11.5115	25.225	23.3034	20.0133	0.00200134
rumtor8_00209	1389	21.3447	17.116	21.4316	19.9641	0.00199642
rumtor8_00757	888	21.597	18.1961	20.0118	19.935	0.00199351
rumtor8_00164	750	19.9609	19.7603	19.9211	19.8808	0.00198809
rumtor8_00069	312	17.5624	20.1218	21.7669	19.817	0.00198171
rumtor8_02083	1293	19.2214	19.2623	20.9218	19.8019	0.00198019
rumtor8_02452	786	17.6773	18.0696	23.6168	19.7879	0.0019788
rumtor8_01988	456	18.6683	20.5385	19.6093	19.6054	0.00196055
rumtor8_01393	300	11.4155	25.0434	22.2603	19.5731	0.00195732
rumtor8_02204	372	17.8861	21.5796	19.1689	19.5449	0.0019545
rumtor8_02266	213	12.8626	21.7433	23.913	19.5063	0.00195064
rumtor8_01493	486	20.7372	16.9412	20.7278	19.4688	0.00194689
rumtor8_02205	852	18.6048	19.2065	20.326	19.3791	0.00193792
rumtor8_00063	480	15.6964	21.8701	20.5153	19.3606	0.00193607
rumtor8_00864	180	17.9387	18.2965	21.38	19.2051	0.00192052
rumtor8_00815	882	13.0907	23.4541	20.4046	18.9832	0.00189833
rumtor8_02483	807	19.7635	19.0022	18.0933	18.953	0.00189531
rumtor8_02107	1338	23.4015	17.4607	15.7347	18.8656	0.00188657
rumtor8_01357	1158	21.7157	14.0424	20.8196	18.8592	0.00188593
rumtor8_00870	2013	18.8598	19.4793	18.0494	18.7962	0.00187962
rumtor8_02311	321	19.2037	19.8783	17.2779	18.7866	0.00187867
rumtor8_02289	282	20.1247	23.3573	12.844	18.7753	0.00187754
rumtor8_00110	294	20.6345	17.5031	17.7097	18.6158	0.00186159
rumtor8_02587	1149	16.4357	17.1978	22.1648	18.5994	0.00185995
rumtor8_00726	627	16.3859	18.7124	20.0381	18.3788	0.00183789
rumtor8_00859	336	17.1816	17.4593	20.2121	18.2843	0.00182844
rumtor8_00918	840	16.3079	19.971	18.4604	18.2465	0.00182465
rumtor8_01713	975	17.9638	17.8391	18.9227	18.2419	0.0018242
rumtor8_00278	207	19.8531	14.9157	19.6849	18.1512	0.00181513
rumtor8_00655	381	15.9227	19.4491	19.0132	18.1283	0.00181284
rumtor8_02385	207	15.1262	17.8988	21.3253	18.1168	0.00181168
rumtor8_02605	159	19.0772	18.7712	16.3731	18.0738	0.00180739
rumtor8_00056	3534	17.1385	17.0656	19.7294	17.9779	0.0017978
rumtor8_02680	465	14.9402	18.3703	20.4469	17.9191	0.00179192
rumtor8_00154	1407	16.5513	18.1405	18.9853	17.8924	0.00178925
rumtor8_00066	354	17.4135	14.8272	21.4226	17.8878	0.00178879
rumtor8_00605	1689	17.959	16.2085	19.4343	17.8673	0.00178674
rumtor8_02484	3051	20.0762	16.2928	16.8799	17.7496	0.00177497
rumtor8_02575	1257	18.9156	18.0127	16.1183	17.6822	0.00176823
rumtor8_01500	906	19.5479	14.9947	18.4899	17.6775	0.00176776
rumtor8_00302	1101	16.3524	17.7606	18.9161	17.6763	0.00176764
rumtor8_01025	1734	20.2015	15.4318	17.3633	17.6655	0.00176656
rumtor8_01982	492	15.5124	19.2448	18.1745	17.6439	0.0017644
rumtor8_02084	687	15.2397	16.7785	20.7594	17.5925	0.00175926
rumtor8_00589	852	18.6048	16.3074	17.4033	17.4385	0.00174386
rumtor8_00070	1236	15.4371	18.3187	18.4984	17.4181	0.00174182
rumtor8_01491	225	20.0044	14.6372	17.607	17.4162	0.00174163
rumtor8_01315	219	16.0845	21.1475	14.9884	17.4068	0.00174069
rumtor8_00911	687	16.2367	16.7785	18.947	17.3207	0.00173208
rumtor8_00078	618	18.0495	16.9865	16.85	17.2953	0.00172954
rumtor8_01109	810	17.6367	15.1201	19.0044	17.2537	0.00172538
rumtor8_00730	213	17.9157	14.4955	19.1304	17.1805	0.00171806
rumtor8_01956	282	15.614	15.3282	20.4702	17.1375	0.00171375
rumtor8_00916	1653	21.2506	14.4446	15.6121	17.1025	0.00171025
rumtor8_01755	1305	20.6192	13.407	17.1734	17.0665	0.00170666
rumtor8_01974	2151	16.6491	16.842	17.6807	17.0573	0.00170573
rumtor8_00043	1557	16.0251	16.1285	18.9737	17.0424	0.00170425
rumtor8_00908	759	14.3097	17.3564	19.3866	17.0176	0.00170177
rumtor8_00060	522	16.4954	14.5899	19.9488	17.0114	0.00170115
rumtor8_00581	231	26.6857	16.4847	7.83986	17.0034	0.00170035
rumtor8_01608	687	17.661	16.1793	17.1347	16.9917	0.00169917
rumtor8_01477	858	15.6237	17.273	18.0731	16.9899	0.001699
rumtor8_01441	831	18.604	12.1371	20.0224	16.9212	0.00169213
rumtor8_01612	969	17.7721	15.613	16.3533	16.5794	0.00165795
rumtor8_01609	1401	15.3651	16.3817	17.8548	16.5338	0.00165339
rumtor8_02309	201	18.0117	13.8248	17.4569	16.4311	0.00164312
rumtor8_02059	1674	13.6192	17.9523	17.7152	16.4289	0.0016429
rumtor8_00058	609	13.9782	17.7445	17.2849	16.3359	0.00163359
rumtor8_00912	2562	15.5823	16.5504	16.7882	16.307	0.00163071
rumtor8_02064	1896	17.7013	15.9045	15.044	16.2166	0.00162167
rumtor8_00801	531	15.8472	17.4437	15.3475	16.2128	0.00162129
rumtor8_00588	735	17.972	13.8624	16.3237	16.0527	0.00160528
rumtor8_00046	351	14.2172	15.5403	18.381	16.0462	0.00160462
rumtor8_02554	639	15.9251	13.5291	18.4218	15.9587	0.00159588
rumtor8_02662	360	15.7643	15.1518	16.6638	15.86	0.00158601
rumtor8_02669	1254	17.3223	15.3474	14.8932	15.8543	0.00158544
rumtor8_00155	675	13.3363	16.1619	17.607	15.7017	0.00157018
rumtor8_00059	432	14.0429	16.4383	16.5066	15.6626	0.00156627
rumtor8_02106	3168	18.9641	12.7673	14.8631	15.5315	0.00155316
rumtor8_02516	945	18.2235	13.9402	14.2533	15.4723	0.00154724
rumtor8_01872	924	15.3549	14.257	16.6597	15.4239	0.00154239
rumtor8_02135	507	15.0535	13.1946	17.86	15.3694	0.00153695
rumtor8_00045	351	16.4473	16.42	13.2214	15.3629	0.0015363
rumtor8_01101	864	16.4212	15.128	14.2795	15.2762	0.00152763
rumtor8_00197	1146	14.4295	15.2671	16.0004	15.2323	0.00152324
rumtor8_02178	2301	14.9259	13.2394	17.3644	15.1765	0.00151766
rumtor8_00586	864	15.6284	12.7456	16.8996	15.0912	0.00150913
rumtor8_02134	2886	15.4942	13.4086	16.2762	15.0597	0.00150597
rumtor8_02104	1233	14.443	14.1898	16.3402	14.991	0.00149911
rumtor8_01323	447	6.78585	16.5774	20.2574	14.5402	0.00145403
rumtor8_00095	420	13.2793	15.4377	14.8222	14.5131	0.00145132
rumtor8_01519	1329	14.7986	16.0301	12.5197	14.4495	0.00144495
rumtor8_02179	1206	13.0626	15.2756	14.8289	14.389	0.00143891
rumtor8_01973	765	13.3021	10.8972	18.9387	14.3793	0.00143794
rumtor8_02150	1383	13.018	14.8089	15.3045	14.3772	0.00143772
rumtor8_02341	618	12.033	15.3211	15.5679	14.3074	0.00143074
rumtor8_02640	918	14.8157	12.5565	15.5356	14.3026	0.00143027
rumtor8_02351	432	11.5514	16.9148	14.4105	14.2922	0.00142923
rumtor8_02206	663	14.0204	15.6783	13.1455	14.2814	0.00142815
rumtor8_01306	2376	12.6839	13.7744	16.0064	14.1549	0.0014155
rumtor8_02033	312	10.0356	20.4517	11.9718	14.153	0.00141531
rumtor8_00888	381	14.6386	11.3453	16.3395	14.1078	0.00141079
rumtor8_00601	459	13.6432	14.7987	13.8094	14.0838	0.00140838
rumtor8_00003	420	11.1826	9.80172	21.0206	14.0016	0.00140017
rumtor8_00869	528	17.6051	12.28	11.576	13.8204	0.00138205
rumtor8_02105	882	14.311	12.2522	14.7581	13.7738	0.00137738
rumtor8_00809	396	14.5783	13.7744	12.8623	13.7383	0.00137384
rumtor8_02009	948	14.0372	13.7875	13.3724	13.7324	0.00137325
rumtor8_00910	531	13.0832	14.5365	13.4291	13.6829	0.0013683
rumtor8_00654	381	12.5841	12.9661	15.4482	13.6661	0.00136662
rumtor8_01628	177	11.609	15.6994	13.4291	13.5792	0.00135792
rumtor8_02169	990	15.4184	13.7224	11.3188	13.4865	0.00134866
rumtor8_01615	1029	15.4997	13.5024	11.3298	13.4439	0.0013444
rumtor8_00062	378	11.9074	13.8858	14.3731	13.3887	0.00133888
rumtor8_01718	867	12.7529	12.9389	14.2301	13.3073	0.00133074
rumtor8_02342	408	10.0725	16.9008	12.7614	13.2449	0.0013245
rumtor8_01314	147	13.3126	14.0025	12.3198	13.2116	0.00132117
rumtor8_01712	885	14.0414	14.6527	10.8712	13.1884	0.00131885
rumtor8_02299	666	11.0189	15.1441	13.2563	13.1397	0.00131398
rumtor8_01481	1671	11.6527	14.905	12.8022	13.12	0.001312
rumtor8_00125	351	15.3322	11.7286	12.254	13.1049	0.0013105
rumtor8_01716	1119	11.3675	13.0602	14.6669	13.0315	0.00130316
rumtor8_00587	375	11.7417	12.3502	14.7899	12.9606	0.00129607
rumtor8_00606	1290	12.7429	12.3661	13.5124	12.8738	0.00128739
rumtor8_00105	1950	11.0392	14.0391	13.4665	12.8483	0.00128483
rumtor8_02477	1377	11.7246	12.6312	13.9738	12.7766	0.00127766
rumtor8_00830	267	10.2612	18.5021	9.32635	12.6965	0.00126966
rumtor8_01983	1332	12.5615	10.8172	14.6159	12.6649	0.00126649
rumtor8_02151	1974	11.0041	13.1385	13.7615	12.6347	0.00126348
rumtor8_00535	744	14.4667	11.8964	11.4101	12.5911	0.00125911
rumtor8_02363	978	10.4051	11.9966	15.1612	12.5209	0.0012521
rumtor8_01105	597	9.67002	11.0331	16.6843	12.4625	0.00124625
rumtor8_01715	1500	12.5897	12.0071	12.6771	12.4246	0.00124247
rumtor8_01320	342	15.1635	13.2409	8.60494	12.3365	0.00123365
rumtor8_00210	483	11.1421	12.1456	13.5919	12.2932	0.00122933
rumtor8_01867	1170	12.7954	12.0511	11.8993	12.2486	0.00122487
rumtor8_01023	945	10.1471	12.5244	14.0138	12.2284	0.00122285
rumtor8_02290	612	10.3923	14.9668	11.0969	12.152	0.00121521
rumtor8_01094	1041	13.4411	13.0501	9.89444	12.1286	0.00121286
rumtor8_00082	483	12.9653	11.9325	11.4828	12.1269	0.0012127
rumtor8_02295	378	6.21254	19.0589	11.0793	12.1169	0.0012117
rumtor8_00534	615	10.978	12.3836	12.6991	12.0203	0.00120203
rumtor8_02313	123	12.7281	7.53059	15.6439	11.9675	0.00119676
rumtor8_00917	420	8.6199	16.4179	10.7798	11.9392	0.00119393
rumtor8_02056	1179	12.1168	9.86407	13.5365	11.8391	0.00118392
rumtor8_00602	792	10.0071	12.345	13.1481	11.8334	0.00118335
rumtor8_01219	900	13.9161	10.9779	10.5642	11.8194	0.00118195
rumtor8_01349	759	10.829	11.7969	12.825	11.817	0.0011817
rumtor8_00875	768	12.6132	10.9886	11.7904	11.7974	0.00117975
rumtor8_00081	633	11.5933	11.5437	12.1592	11.7654	0.00117655
rumtor8_01472	555	11.9885	12.6098	10.605	11.7344	0.00117345
rumtor8_00416	267	10.9941	9.63652	14.4135	11.6814	0.00116814
rumtor8_01311	975	11.1396	11.9279	11.9573	11.6749	0.0011675
rumtor8_02176	849	10.4878	12.9708	11.4655	11.6414	0.00116414
rumtor8_02343	1209	10.9259	11.7475	12.1708	11.6147	0.00116148
rumtor8_00800	318	10.4617	9.06197	15.3053	11.6097	0.00116097
rumtor8_00055	714	7.9484	13.5494	13.3162	11.6047	0.00116047
rumtor8_00844	3075	11.7417	11.5469	11.4844	11.591	0.00115911
rumtor8_02350	555	9.344	12.2389	13.0523	11.5451	0.00115451
rumtor8_00725	3486	12.0976	10.9531	11.5591	11.5366	0.00115367
rumtor8_01227	312	9.40841	12.205	12.6974	11.4369	0.0011437
rumtor8_02066	1308	11.3707	11.4878	11.3361	11.3982	0.00113982
rumtor8_00054	3234	12.4654	10.6928	10.8498	11.336	0.00113361
rumtor8_02007	393	11.4529	7.85634	14.6885	11.3326	0.00113326
rumtor8_00577	1530	8.82546	12.3098	12.7244	11.2866	0.00112866
rumtor8_00009	627	12.1724	11.1618	10.4703	11.2682	0.00112682
rumtor8_00707	273	8.60198	13.9486	11.1944	11.2483	0.00112484
rumtor8_01469	3555	9.77099	10.8563	12.6401	11.0892	0.00110892
rumtor8_02021	378	9.05996	11.4353	12.5764	11.0239	0.0011024
rumtor8_02353	4005	9.87026	12.0264	11.0221	10.9729	0.0010973
rumtor8_00604	417	9.38585	12.5871	10.8574	10.9434	0.00109435
rumtor8_00089	798	10.545	11.0914	11.0635	10.9	0.00109
rumtor8_01137	1284	9.44945	11.5422	11.4598	10.8172	0.00108172
rumtor8_00203	237	14.0372	8.25082	9.55173	10.6132	0.00106133
rumtor8_02620	768	11.5939	9.64857	10.464	10.5688	0.00105689
rumtor8_01800	1194	11.309	8.792	11.3757	10.4922	0.00104923
rumtor8_00847	2406	11.3464	9.62451	10.4908	10.4872	0.00104873
rumtor8_02296	285	4.1199	17.6947	9.53162	10.4487	0.00104488
rumtor8_00603	855	13.2752	8.06492	9.92877	10.423	0.0010423
rumtor8_00148	951	10.3918	9.95632	10.5928	10.3136	0.00103137
rumtor8_00914	1026	12.2071	9.32883	9.37718	10.3044	0.00103044
rumtor8_01714	960	10.804	9.97019	10.0219	10.2653	0.00102654
rumtor8_00428	228	6.00818	11.2849	13.4038	10.2323	0.00102324
rumtor8_02362	519	9.8036	11.5014	9.37781	10.2276	0.00102277
rumtor8_02177	705	9.29898	10.3648	10.7569	10.1402	0.00101403
rumtor8_00533	909	10.3337	10.4163	9.58798	10.1127	0.00101127
rumtor8_01382	1926	10.5671	10.046	9.63803	10.0837	0.00100838
rumtor8_02067	1761	8.77905	10.7535	10.3483	9.96027	0.000996032
rumtor8_02319	195	12.5446	7.91677	9.28722	9.91618	0.000991623
rumtor8_00213	1461	11.7872	7.74879	10.149	9.895	0.000989505
rumtor8_02317	192	8.66358	9.11254	11.7904	9.85551	0.000985556
rumtor8_02382	660	12.6016	7.01714	9.60383	9.74085	0.00097409
rumtor8_00915	357	9.59289	7.20715	12.3651	9.72171	0.000972175
rumtor8_00044	321	8.83981	10.5804	9.52049	9.64689	0.000964693
rumtor8_01031	516	12.1361	6.18306	10.5291	9.6161	0.000961615
rumtor8_00495	357	9.31881	8.36029	11.0969	9.59199	0.000959204
rumtor8_00532	1278	8.95787	8.77783	10.9822	9.57265	0.00095727
rumtor8_01575	387	9.60777	7.97814	11.1141	9.56666	0.000956671
rumtor8_01717	936	9.19934	9.12628	10.2788	9.53482	0.000953486
rumtor8_01737	357	8.22248	9.22515	11.0969	9.51483	0.000951488
rumtor8_02642	3177	10.8411	7.9691	9.72626	9.51217	0.000951222
rumtor8_01484	468	8.57211	6.3774	13.5439	9.49779	0.000949784
rumtor8_00084	1017	8.75528	9.0066	10.4618	9.4079	0.000940795
rumtor8_00071	1416	8.91407	9.52137	9.75208	9.39584	0.000939589
rumtor8_00205	378	10.0954	9.52945	8.3843	9.33638	0.000933642
rumtor8_00812	972	5.43597	11.5412	10.9462	9.30779	0.000930783
rumtor8_01383	1785	10.3603	8.07201	9.32137	9.25123	0.000925128
rumtor8_00907	591	11.7549	6.44326	9.38446	9.19422	0.000919427
rumtor8_01221	1062	9.21351	9.59406	8.73957	9.18238	0.000918242
rumtor8_00510	1032	10.5243	6.88115	10.0904	9.16528	0.000916533
rumtor8_00083	690	9.64294	9.39687	8.36607	9.13529	0.000913534
rumtor8_02369	786	12.6978	7.07071	7.48827	9.08558	0.000908563
rumtor8_00287	210	10.7166	8.82155	7.54587	9.02802	0.000902806
rumtor8_00061	444	7.7132	9.73549	9.43234	8.96034	0.000896039
rumtor8_00659	708	9.81239	8.86723	7.9935	8.89104	0.000889109
rumtor8_02476	621	8.98117	9.11513	8.3843	8.82687	0.000882691
rumtor8_02014	1359	8.56796	7.6488	10.2444	8.82038	0.000882043
rumtor8_00228	1164	10.8439	7.42708	8.07097	8.78066	0.00087807
rumtor8_02291	195	5.01782	13.7224	7.54587	8.76203	0.000876208
rumtor8_02008	426	8.2688	8.6973	9.29949	8.7552	0.000875524
rumtor8_02325	1350	7.39292	7.85227	10.9834	8.74287	0.000874292
rumtor8_00073	462	11.0131	7.57406	7.59487	8.72735	0.00087274
rumtor8_00227	840	9.20233	8.57651	8.35435	8.71106	0.000871111
rumtor8_01616	321	9.14463	7.05357	9.8731	8.69043	0.000869048
rumtor8_01483	1329	11.7064	7.1245	7.1541	8.66165	0.00086617
rumtor8_00919	567	9.49138	6.89751	9.58206	8.65698	0.000865702
rumtor8_02349	546	7.34752	9.23624	9.32868	8.63748	0.000863752
rumtor8_00013	1398	10.3587	7.65628	7.6916	8.56885	0.00085689
rumtor8_00291	204	7.67431	8.57651	9.43234	8.56105	0.000856109
rumtor8_01452	882	6.98911	8.75154	9.88149	8.54071	0.000854076
rumtor8_00223	771	8.12223	8.40965	8.95521	8.4957	0.000849574
rumtor8_01021	2607	7.84432	8.48768	8.90048	8.41082	0.000841087
rumtor8_00088	810	7.48956	7.11532	10.3406	8.31517	0.000831521
rumtor8_01860	231	4.65941	11.5839	8.32985	8.19104	0.000819108
[truncated: 630 more rows]

## Sheet: gMO RPKM
Supplemental Table 1. RNA-sequencing gMO vs. glucose fold change data, functional annotations of differentially expressed genes, RPKM in glucose and MOG
Gene	Length	M1	M2	M3	gMO Avg	% Total RPKM
rumtor8_01019	90	68343.4	63746.4	72157.1	68082.3	6.80826
rumtor8_01116	1422	21278.2	22054.3	19904.5	21079	2.10791
rumtor8_01835	1020	16959.9	15700.4	16111.6	16257.3	1.62574
rumtor8_01984	2253	13792.7	12340	15775.9	13969.5	1.39696
rumtor8_02393	543	14254	12278.9	15082.5	13871.8	1.38719
rumtor8_01454	1194	13218.3	12829.7	12334.1	12794	1.27941
rumtor8_00010	93	11969.9	12313	12510.1	12264.3	1.22644
rumtor8_02448	198	10938.8	12921.6	12776.8	12212.4	1.22124
rumtor8_01637	186	9652.5	8655.27	9602.48	9303.42	0.930346
rumtor8_02251	177	8725.97	9079.22	8790.2	8865.13	0.886517
rumtor8_00515	915	9538.23	8146.84	7764.15	8483.07	0.848311
rumtor8_01321	2625	8455.92	8408	8475.06	8446.32	0.844636
rumtor8_01780	864	8772.79	8084.04	8351.57	8402.8	0.840284
rumtor8_01457	420	7956.29	8094.93	8243.03	8098.08	0.809812
rumtor8_00436	693	8142.58	7808.73	8152.51	8034.61	0.803464
rumtor8_00312	267	8300.5	7442.46	7826.99	7856.65	0.785668
rumtor8_00514	834	8522.59	7094.68	7127.59	7581.62	0.758166
rumtor8_01456	471	7101.26	6951.49	7445.53	7166.09	0.716613
rumtor8_00513	477	7979.02	6690.12	6777	7148.71	0.714875
rumtor8_02436	1182	7019.09	6078.98	7595.13	6897.73	0.689777
rumtor8_00620	201	6212.03	5601.23	5574.04	5795.77	0.579579
rumtor8_00435	1011	5886.02	5645.13	5836.94	5789.36	0.578939
rumtor8_00503	162	5291.66	5571.36	5310.06	5391.03	0.539105
rumtor8_00894	171	5615.44	4896.93	5627.07	5379.81	0.537984
rumtor8_01455	2118	5254.77	5219.78	5344.31	5272.95	0.527298
rumtor8_01413	114	5256.67	5111.97	5422.07	5263.57	0.526359
rumtor8_00981	273	5098.59	5529.91	5038.81	5222.44	0.522246
rumtor8_01917	747	4896.57	4852.12	4739.7	4829.46	0.482948
rumtor8_01275	636	5106.61	5009.27	4356.83	4824.24	0.482426
rumtor8_00722	3333	4838.05	4519.73	4747.31	4701.7	0.470172
rumtor8_00790	1239	4012.88	5169.76	4628.77	4603.81	0.460383
rumtor8_01910	693	4643.47	4419.81	4430.58	4497.95	0.449798
rumtor8_01274	375	4884.27	4632.77	3909.04	4475.36	0.447538
rumtor8_01112	2157	4672.03	4424.09	4191.62	4429.25	0.442927
rumtor8_01791	429	4328.75	4541	4326.99	4398.91	0.439893
rumtor8_02394	396	4613.06	4174.11	4093.26	4293.48	0.42935
rumtor8_01913	198	4271.74	4433.33	4110.34	4271.8	0.427182
rumtor8_01833	747	4446.18	4028.06	4322.59	4265.61	0.426563
rumtor8_01407	2619	4171.25	4207.89	4037.75	4138.96	0.413898
rumtor8_01792	393	4262.61	4163.43	3984.9	4136.98	0.4137
rumtor8_00795	1056	3610.54	4543.26	4125.83	4093.21	0.409323
rumtor8_00791	741	3543.91	4658.05	4059.25	4087.07	0.408709
rumtor8_00793	1005	3507.83	4558.27	4058.39	4041.5	0.404152
rumtor8_01412	369	4105	3840.87	3908.3	3951.39	0.395141
rumtor8_02228	234	4015.02	3797.4	3917.09	3909.84	0.390985
rumtor8_02184	144	3637.92	3603.85	3894.32	3712.03	0.371204
rumtor8_00467	528	3843.17	3522.81	3709.68	3691.89	0.36919
rumtor8_01421	543	3498.16	3787.59	3648.92	3644.89	0.364491
rumtor8_01700	1434	4178.23	3655.38	3009.59	3614.4	0.361442
rumtor8_01277	5010	3638.08	3713.02	3435.75	3595.61	0.359563
rumtor8_01834	1200	3703.47	3405.02	3606.3	3571.6	0.357161
rumtor8_00792	921	3054.23	4022.64	3604.69	3560.52	0.356054
rumtor8_00786	1728	2853.53	4177.48	3495.54	3508.85	0.350887
rumtor8_01020	6636	3469.85	3702.99	3350.87	3507.91	0.350792
rumtor8_01437	318	3426.66	3475.17	3595.81	3499.21	0.349923
rumtor8_00789	438	2867.27	3948.54	3420.32	3412.04	0.341206
rumtor8_01422	402	3224.62	3474.25	3463.28	3387.38	0.33874
rumtor8_02449	258	3220.16	3345.31	3566.44	3377.3	0.337732
rumtor8_01408	519	3535.71	3331.68	3206.96	3358.12	0.335813
rumtor8_02124	1605	2970.65	3714.14	3299.97	3328.25	0.332827
rumtor8_01419	510	3297.68	3420.98	3238.51	3319.05	0.331907
rumtor8_00787	1350	2697.38	3918.18	3334.28	3316.61	0.331663
rumtor8_01655	1104	3119.91	3555.41	3259.06	3311.46	0.331147
rumtor8_01844	1560	3178.84	3410.74	3340.86	3310.15	0.331016
rumtor8_01335	348	3125.42	3534.11	3216.1	3291.87	0.329189
rumtor8_01911	426	3095.78	3105.87	3149.45	3117.04	0.311705
rumtor8_01417	441	3023.64	3024.46	2933.26	2993.79	0.29938
rumtor8_01701	732	3320.33	3055.99	2581.37	2985.9	0.298591
rumtor8_01433	843	2980.87	2892.11	3021.96	2964.98	0.296499
rumtor8_00557	1875	3047.54	2804.95	2967.41	2939.97	0.293998
rumtor8_00885	288	3070.15	2804.67	2944.78	2939.87	0.293988
rumtor8_01596	1194	2842.04	3031.01	2770.61	2881.22	0.288123
rumtor8_00269	309	2948.74	2815.09	2752.99	2838.94	0.283895
rumtor8_00183	135	2462.95	3079.05	2724.75	2755.58	0.27556
rumtor8_00886	444	2765.24	2636.27	2736.18	2712.56	0.271258
rumtor8_00523	852	2740.9	2486.96	2790.3	2672.72	0.267273
rumtor8_00502	495	2579.74	2681.91	2742.97	2668.21	0.266822
rumtor8_01409	963	2696.3	2602.05	2563.56	2620.64	0.262065
rumtor8_01850	1173	2992.1	2828.7	1947.36	2589.39	0.25894
rumtor8_00877	462	2673.74	2301.3	2751.12	2575.39	0.25754
rumtor8_00271	285	2699.6	2460.28	2541.41	2567.1	0.256711
rumtor8_01916	921	2646.41	2519.18	2457.45	2541.01	0.254102
rumtor8_00468	1197	2595.7	2223.16	2798.83	2539.23	0.253924
rumtor8_02395	1146	1855.78	2553.59	2880.94	2430.1	0.243011
rumtor8_01540	1362	2389.35	2402.76	2488.14	2426.75	0.242676
rumtor8_02450	1623	2356.71	2436.79	2383.33	2392.27	0.239229
rumtor8_01424	540	2304.25	2439.41	2371.43	2371.7	0.237171
rumtor8_00788	447	1857.48	2827.14	2413.25	2365.96	0.236597
rumtor8_00785	441	1835.75	2749.95	2373.29	2319.66	0.231967
rumtor8_01416	1353	2272.26	2474.98	2200.84	2316.03	0.231604
rumtor8_00469	996	2335.56	2105.3	2503.95	2314.94	0.231495
rumtor8_01621	558	2150.85	2114.18	2522.37	2262.47	0.226248
rumtor8_01436	684	2221.41	2246.56	2291.3	2253.09	0.22531
rumtor8_01463	6309	2212.81	2317.19	2221.47	2250.49	0.22505
rumtor8_02621	5739	2306.48	2240.94	2188.85	2245.42	0.224543
rumtor8_01430	657	2077.95	2208.91	2255.7	2180.85	0.218086
rumtor8_00783	579	1718.4	2674.63	2120.65	2171.22	0.217123
rumtor8_00578	951	2285.77	1843.83	2382.07	2170.56	0.217057
rumtor8_00887	267	2295.38	2172.34	2039.18	2168.96	0.216897
rumtor8_00500	357	2144.46	2149.95	2132.02	2142.14	0.214215
rumtor8_01912	519	2139.26	2077.3	2177.35	2131.31	0.213132
rumtor8_01204	528	2077.99	2130.68	2141.25	2116.64	0.211665
rumtor8_01411	396	2234.77	2006.09	2096.11	2112.32	0.211233
rumtor8_01209	1125	2064.47	2172.89	2075.78	2104.38	0.210439
rumtor8_01410	594	2148.5	2095.61	2062.58	2102.23	0.210224
rumtor8_01062	6066	2045.87	2285.1	1920.14	2083.7	0.208371
rumtor8_02653	1626	2190.49	2025.01	1991.98	2069.16	0.206917
rumtor8_00597	1017	2004.03	1792.01	2210.7	2002.25	0.200225
rumtor8_01000	504	1993.54	1949.74	2057.46	2000.24	0.200025
rumtor8_01352	3816	2033.37	2171.03	1795.09	1999.83	0.199984
rumtor8_01255	810	1801.77	2084.44	2065.17	1983.79	0.19838
rumtor8_02396	210	1929.66	1950.16	1994.48	1958.1	0.195811
rumtor8_00590	528	1807.56	2123.27	1692.87	1874.57	0.187457
rumtor8_00784	639	1518.04	2229.23	1857.34	1868.21	0.186821
rumtor8_01151	1290	1872.76	1938.52	1783.39	1864.89	0.18649
rumtor8_01898	1113	1939.36	1922.02	1730.42	1863.93	0.186394
rumtor8_01114	894	1807.98	1980.56	1781.06	1856.53	0.185654
rumtor8_00688	1893	1689.97	1946.79	1886.45	1841.07	0.184108
rumtor8_01435	621	1826.58	1763.71	1864.84	1818.38	0.181839
rumtor8_00518	1182	2017.09	1671.23	1759.49	1815.93	0.181594
rumtor8_01915	1344	1715.77	1845.44	1858.24	1806.49	0.180649
rumtor8_00961	309	1754.18	1812.34	1807.53	1791.35	0.179136
rumtor8_01585	846	1780.11	1704.04	1848.22	1777.46	0.177747
rumtor8_01115	891	1714.03	1908.61	1679.93	1767.52	0.176753
rumtor8_01429	438	1686.34	1677.94	1795.84	1720.04	0.172005
rumtor8_01587	438	1780.11	1738.34	1565.66	1694.7	0.169471
rumtor8_02276	558	1690.1	1736.4	1622.06	1682.85	0.168286
rumtor8_01420	369	1578.53	1755.39	1681.8	1671.91	0.167192
rumtor8_01431	387	1657.23	1554.8	1682.65	1631.56	0.163157
rumtor8_02379	987	1868.22	1486.45	1452.67	1602.45	0.160246
rumtor8_00794	228	1314.45	1743.75	1732.01	1596.74	0.159674
rumtor8_00517	429	1776.55	1497.06	1478.12	1583.91	0.158392
rumtor8_00720	243	1559.82	1572.53	1590.63	1574.33	0.157433
rumtor8_01353	783	1415.22	1868.45	1435	1572.89	0.15729
rumtor8_01415	795	1561.47	1596.26	1554.06	1570.6	0.15706
rumtor8_02639	5592	1493.2	1533.5	1613.05	1546.58	0.154659
rumtor8_01586	252	1566.68	1536.11	1528.71	1543.83	0.154384
rumtor8_01425	312	1513.99	1473.72	1574.73	1520.81	0.152082
rumtor8_01426	369	1462.4	1440.22	1510.42	1471.01	0.147102
rumtor8_02042	1026	1790.89	1490.9	1058.4	1446.73	0.144674
rumtor8_01165	393	1461.1	1381.89	1412.99	1418.66	0.141867
rumtor8_00555	1050	1406.77	1389.7	1453.96	1416.81	0.141682
rumtor8_00326	264	1459.82	1561.28	1215.21	1412.1	0.141211
rumtor8_01881	714	1348.97	1367.25	1500.74	1405.65	0.140566
rumtor8_01406	756	1471.65	1159.29	1550.87	1393.94	0.139394
rumtor8_01427	258	1334.59	1368.72	1398.69	1367.33	0.136734
rumtor8_01446	795	1401.21	1390.2	1310.16	1367.19	0.13672
rumtor8_01418	183	1243.71	1382.63	1415.14	1347.16	0.134717
rumtor8_01909	4944	1416.81	1368.52	1130.21	1305.18	0.130519
rumtor8_01423	186	1226.39	1313.11	1353.64	1297.71	0.129772
rumtor8_00556	654	1257.7	1303.37	1318.13	1293.06	0.129307
rumtor8_00480	279	1321.18	1325.25	1191.44	1279.29	0.127929
rumtor8_01588	936	1322.85	1280.84	1164.07	1255.92	0.125593
rumtor8_01683	1071	1268.66	1327.97	1129.62	1242.08	0.124209
rumtor8_01458	4572	1316.81	1326.9	1070.15	1237.96	0.123796
rumtor8_00127	2274	1216.15	1259.96	1203.38	1226.5	0.12265
rumtor8_00686	309	1212.25	1182.88	1270	1221.71	0.122172
rumtor8_01447	732	1246.49	1176.92	1234	1219.13	0.121914
rumtor8_00005	5901	1241.88	1282.89	1112.2	1212.32	0.121233
rumtor8_02005	1119	1132.31	1091.33	1412.28	1211.97	0.121198
rumtor8_01071	1011	1241.45	1211.36	1166.6	1206.47	0.120647
rumtor8_01832	1539	1234.9	1189.7	1192.21	1205.6	0.120561
rumtor8_01414	219	1208.8	1265.04	1134.47	1202.77	0.120278
rumtor8_00466	180	1333.67	1062.93	1188.8	1195.13	0.119514
rumtor8_02652	288	1196.45	1169.56	1184.77	1183.59	0.11836
rumtor8_00501	198	1148.21	1160.84	1208.16	1172.4	0.117241
rumtor8_01840	429	1239.79	1149.5	1115.72	1168.34	0.116834
rumtor8_00839	2514	1192.76	1140.48	1143.93	1159.05	0.115906
rumtor8_01432	282	1166.9	1074.36	1227.49	1156.25	0.115626
rumtor8_02434	1395	1184.09	1116.11	1165.27	1155.16	0.115516
rumtor8_00969	699	1104.34	1188.12	1159.39	1150.61	0.115062
rumtor8_00524	1326	1253.86	1069.8	1110.03	1144.56	0.114457
rumtor8_02041	630	1378.27	1201.67	844.797	1141.58	0.114159
rumtor8_00516	666	1229.5	1090.64	1098.18	1139.44	0.113945
rumtor8_00967	1767	1126.15	1114.88	1138.33	1126.45	0.112646
rumtor8_01661	1416	1158.27	1119.96	1083.16	1120.46	0.112047
rumtor8_02279	240	1107.8	1127.89	1115.28	1116.99	0.1117
rumtor8_01203	768	1092.37	1147.93	1110.45	1116.91	0.111692
rumtor8_01434	300	1060.86	1121.37	1116.27	1099.5	0.10995
rumtor8_00674	1095	1093.03	1119.5	1069.76	1094.09	0.10941
rumtor8_02004	2283	934.442	1004.64	1327.64	1088.91	0.108891
rumtor8_02435	888	1134.62	1013.3	1096.89	1081.6	0.108161
rumtor8_00187	879	1064.65	1110.72	1057.92	1077.76	0.107777
rumtor8_01824	1863	1038.7	1112.19	1027.63	1059.51	0.105951
rumtor8_00141	942	1125.86	1042.95	1006.09	1058.3	0.10583
rumtor8_00713	741	1069.02	998.388	1106.42	1057.95	0.105795
rumtor8_00965	972	1042.71	1065.85	1059.65	1056.07	0.105607
rumtor8_02582	4836	1121.61	1081.6	942.753	1048.65	0.104866
rumtor8_02584	747	1082.91	1020.54	996.924	1033.46	0.103346
rumtor8_00968	1371	1023.32	1022.8	1037.1	1027.74	0.102775
rumtor8_01149	1272	1002.81	1003.9	1043.71	1016.81	0.101681
rumtor8_01008	4818	1103.11	1026.09	866.051	998.416	0.0998421
rumtor8_00868	1902	1019.01	996.246	973.196	996.15	0.0996155
rumtor8_02658	429	1099.3	975.344	898.735	991.128	0.0991132
rumtor8_01569	990	997.938	1014.08	961.321	991.113	0.0991118
rumtor8_01159	5388	1090.27	944.92	927.252	987.479	0.0987484
rumtor8_00677	1092	910.546	1057.26	990.005	985.936	0.0985941
rumtor8_02456	3756	1212.5	1058	649.981	973.494	0.0973498
rumtor8_01914	1143	906.517	1030.73	977.582	971.609	0.0971614
rumtor8_02604	1281	900.674	983.712	1014	966.129	0.0966133
rumtor8_01068	432	994.246	979.349	913.62	962.405	0.0962409
rumtor8_01340	246	1000.66	941.649	928.774	957.029	0.0957033
rumtor8_00962	2022	935.015	963.917	956.274	951.735	0.095174
rumtor8_00521	1149	1082.05	875.316	884.546	947.304	0.0947309
rumtor8_00186	1326	902.902	969.562	939.346	937.27	0.0937274
rumtor8_02250	1335	1078.16	924.184	809.4	937.248	0.0937252
rumtor8_00143	597	958.846	949.567	886.458	931.624	0.0931628
rumtor8_01405	576	904.402	811.49	1049.44	921.779	0.0921783
rumtor8_02270	384	895.02	899.768	957.921	917.57	0.0917574
rumtor8_00989	1371	809.738	1001.49	940.309	917.18	0.0917185
rumtor8_01011	3228	1036.58	785.966	914.122	912.224	0.0912228
rumtor8_00512	1221	832.153	850.134	1051.08	911.122	0.0911126
rumtor8_01837	1071	844.108	845.494	1035.58	908.395	0.0908399
rumtor8_01018	3780	905.056	902.012	902.429	903.165	0.0903169
rumtor8_00519	288	995.57	827.841	877.582	900.331	0.0900335
rumtor8_01839	1188	953.521	818.255	923.29	898.355	0.0898359
rumtor8_00142	837	926.056	910.428	836.493	890.993	0.0890997
rumtor8_00338	1017	878.051	821.92	959.131	886.367	0.0886371
rumtor8_00964	594	868.219	879.005	892.562	879.929	0.0879933
rumtor8_00896	1254	868.456	868.184	881.032	872.557	0.0872561
rumtor8_01140	1293	896.248	835.859	877.376	869.828	0.0869832
rumtor8_00440	249	873.712	886.105	847.3	869.039	0.0869043
rumtor8_01905	1326	763.957	842.591	995.702	867.417	0.0867421
rumtor8_00982	1740	840.654	831.924	924.103	865.56	0.0865564
rumtor8_02161	552	877.384	839.488	857.191	858.021	0.0858025
rumtor8_00948	423	911.696	737.756	895.239	848.23	0.0848234
rumtor8_01836	843	691.861	800.888	1043.36	845.371	0.0845375
rumtor8_01066	1110	830.945	811.783	878.287	840.339	0.0840343
rumtor8_02499	1461	828.697	828.69	854.606	837.331	0.0837335
rumtor8_00270	333	849.197	842.45	816.382	836.009	0.0836013
rumtor8_01985	753	735.041	778.562	970.159	827.921	0.0827925
rumtor8_02160	696	851.141	807.506	819.913	826.186	0.082619
rumtor8_01036	996	777.967	806.101	889.988	824.685	0.0824689
rumtor8_01880	501	780.414	827.148	864.299	823.954	0.0823958
rumtor8_01665	1440	843.255	856.796	752.171	817.407	0.0817411
rumtor8_00676	687	789.369	827.172	820.496	812.346	0.0812349
rumtor8_01725	2577	818.361	792.664	802.737	804.587	0.0804591
rumtor8_02040	1287	917.321	850.61	643.038	803.656	0.080366
rumtor8_01838	438	766.677	733.993	905.517	802.062	0.0802066
rumtor8_01150	582	809.874	774.214	810.977	798.355	0.0798359
rumtor8_02043	507	981.842	820.073	561.616	787.844	0.0787847
rumtor8_01589	552	838.917	791.561	725.705	785.394	0.0785398
rumtor8_01776	261	775.569	815.767	760.624	783.987	0.078399
rumtor8_01635	1665	787.569	758.491	799.293	781.784	0.0781788
rumtor8_02624	549	824.509	745.384	771.131	780.342	0.0780345
rumtor8_00987	1392	705.173	836.166	762.835	768.058	0.0768062
rumtor8_02237	6069	801.787	780.392	692.096	758.092	0.0758095
rumtor8_01723	999	770.794	730.695	768.448	756.646	0.0756649
rumtor8_00472	1197	767.789	721.839	771.487	753.705	0.0753708
rumtor8_02371	423	711.501	754.518	791.171	752.397	0.07524
rumtor8_00947	1389	798.329	644.992	802.437	748.586	0.0748589
rumtor8_01906	510	733.484	649.253	852.626	745.121	0.0745124
rumtor8_01662	1152	780.011	745.535	707.676	744.407	0.0744411
rumtor8_00988	942	638.722	799.961	788.959	742.547	0.074255
rumtor8_01113	180	670.365	790.73	763.504	741.533	0.0741536
rumtor8_01286	1422	678.315	798.507	732.924	736.582	0.0736585
rumtor8_01282	720	668.953	789.995	719.811	726.253	0.0726256
rumtor8_02149	1401	740.123	751.635	671.259	721.006	0.0721009
rumtor8_02392	900	736.766	731.469	683.097	717.111	0.0717114
rumtor8_01775	960	701.712	764.568	661.877	709.386	0.0709389
rumtor8_01339	228	760.672	721.265	643.735	708.557	0.0708561
rumtor8_02048	681	735.269	709.058	681.099	708.476	0.0708479
rumtor8_00712	444	703.05	671.402	748.189	707.547	0.070755
rumtor8_01886	1494	629.795	778.795	693.506	700.699	0.0700702
rumtor8_01664	780	681.559	739.13	677.518	699.402	0.0699406
rumtor8_01089	1548	699.738	719.498	673.961	697.733	0.0697736
rumtor8_00675	951	699.261	714.942	672.318	695.507	0.069551
rumtor8_02129	1086	731.993	730.04	618.897	693.643	0.0693646
rumtor8_02359	885	722.962	690.298	659.371	690.877	0.069088
rumtor8_00327	1020	618.425	563.142	886.1	689.222	0.0689225
rumtor8_00766	891	565.113	720.33	763.022	682.822	0.0682825
rumtor8_00714	621	671.788	620.451	753.303	681.848	0.0681851
rumtor8_01827	1437	683.002	717.488	622.464	674.318	0.0674321
rumtor8_00735	2061	701.949	637.349	669.056	669.451	0.0669454
rumtor8_01027	1140	646.906	634.472	723.508	668.295	0.0668298
rumtor8_01696	309	682.251	702.744	604.595	663.197	0.06632
rumtor8_01846	1092	648.328	681.16	658.463	662.65	0.0662653
rumtor8_00520	1197	722.113	636.262	624.742	661.039	0.0661042
rumtor8_00547	678	633.689	685.974	660.517	660.06	0.0660063
rumtor8_01897	519	668.826	653.898	652.481	658.402	0.0658405
rumtor8_00724	1098	659.26	672.137	631.494	654.297	0.06543
rumtor8_00008	1203	663.444	631.505	661.521	652.157	0.065216
rumtor8_01287	1629	592.978	691.842	652.972	645.931	0.0645934
rumtor8_01656	852	583.668	664.372	676.593	641.545	0.0641547
rumtor8_01128	693	592.084	679.525	651.488	641.032	0.0641035
rumtor8_01817	1365	629.884	659.356	621.396	636.879	0.0636881
rumtor8_02207	1179	559.936	506.854	842.186	636.325	0.0636328
rumtor8_01061	486	616.392	667.379	620.789	634.853	0.0634856
rumtor8_01807	429	679.618	626.795	597.655	634.689	0.0634692
rumtor8_00294	549	611.202	690.449	595.901	632.517	0.063252
rumtor8_01486	168	612.29	620.448	661.462	631.4	0.0631403
rumtor8_02502	2646	564.44	616.099	706.98	629.173	0.0629176
rumtor8_02622	417	655.267	576.061	645.236	625.521	0.0625524
rumtor8_01602	2028	540.891	661.757	670.731	624.459	0.0624462
rumtor8_01272	3747	612.202	638.212	597.528	615.981	0.0615984
rumtor8_01903	699	596.825	617.98	626.389	613.731	0.0613734
rumtor8_02128	1335	653.182	624.155	554.693	610.677	0.0610679
rumtor8_00946	885	632.304	508.307	689.944	610.185	0.0610188
rumtor8_00593	720	611.029	631.555	587.093	609.892	0.0609895
rumtor8_00640	1275	691.898	602.317	530.186	608.134	0.0608137
rumtor8_01294	678	596.557	601.534	616.81	604.967	0.060497
rumtor8_02603	243	599.125	593.129	607.975	600.076	0.0600079
rumtor8_01747	714	594.437	578.764	623.906	599.036	0.0599038
rumtor8_00564	1635	597.413	595.454	597.056	596.641	0.0596644
rumtor8_02192	1794	634.902	570.522	567.182	590.868	0.0590871
rumtor8_01739	1644	585.402	613.565	572.497	590.488	0.0590491
rumtor8_01202	351	588.297	578.256	604.746	590.433	0.0590436
rumtor8_00147	1347	592.991	584.106	593.113	590.07	0.0590073
rumtor8_02591	828	641.127	635.319	491.194	589.213	0.0589216
rumtor8_00311	2088	538.745	614.562	612.428	588.578	0.0588581
rumtor8_00481	1125	580.936	588.186	588.375	585.832	0.0585835
rumtor8_01293	1482	561.796	599.876	595.594	585.755	0.0585758
rumtor8_02442	1275	610.023	574.015	573.049	585.696	0.0585698
rumtor8_00465	1020	599.726	602.566	550.207	584.167	0.0584169
rumtor8_01360	414	555.285	619.599	576.259	583.714	0.0583717
rumtor8_01806	1179	584.094	594.097	528.187	568.793	0.0568795
rumtor8_02148	399	618.225	584.279	501.318	567.941	0.0567943
rumtor8_00941	657	613.883	485.302	598.775	565.987	0.0565989
rumtor8_00945	1506	604.767	472.267	619.753	565.595	0.0565598
rumtor8_02186	2361	536.498	588.635	568.035	564.39	0.0564392
rumtor8_01459	1443	613.195	574.434	505.216	564.282	0.0564284
rumtor8_01630	588	567.852	571.946	549.621	563.14	0.0563142
rumtor8_00963	486	559.881	557.855	547.885	555.207	0.0555209
rumtor8_01064	777	564.731	512.089	581.472	552.764	0.0552766
rumtor8_00709	903	566.052	546.223	537.671	549.982	0.0549984
rumtor8_01663	369	588.545	520.51	539.748	549.601	0.0549603
rumtor8_00548	687	545.248	557.148	543.246	548.547	0.054855
rumtor8_01644	411	495.608	583.44	561.917	546.989	0.0546991
rumtor8_01904	480	507.807	530.436	602.601	546.948	0.0546951
rumtor8_01541	1545	542.509	549.935	541.286	544.577	0.0544579
rumtor8_00563	774	543.429	525.285	563.611	544.108	0.0544111
rumtor8_01908	2613	535.073	510.281	580.065	541.807	0.0541809
rumtor8_02607	516	515.748	580.999	524.562	540.436	0.0540439
rumtor8_02272	1455	689.584	589.552	338.337	539.158	0.053916
rumtor8_01157	2160	457.977	399.774	758.434	538.728	0.0538731
rumtor8_00691	816	509.693	534.43	569.996	538.04	0.0538042
rumtor8_00145	1620	551.221	542.308	519.872	537.8	0.0537803
rumtor8_01448	816	507.667	542.73	555.26	535.219	0.0535221
rumtor8_02623	1545	537.406	522.401	533.642	531.15	0.0531152
rumtor8_00751	2535	540.502	526.567	519.516	528.862	0.0528864
rumtor8_01065	876	511.36	525.851	547.992	528.401	0.0528403
rumtor8_01636	360	562.641	519.413	501.049	527.701	0.0527703
rumtor8_00482	1653	520.371	543.709	518.912	527.664	0.0527666
rumtor8_01273	3864	529.859	536.699	513.276	526.611	0.0526614
rumtor8_01781	2115	534.212	499.092	541.763	525.022	0.0525025
rumtor8_01902	2331	505.929	506.732	531.634	514.765	0.0514767
rumtor8_00441	636	490.209	519.962	530.086	513.419	0.0513421
rumtor8_02245	1026	440.317	373.68	721.54	511.846	0.0511848
rumtor8_00943	501	547.686	404.703	577.343	509.91	0.0509913
rumtor8_01808	1185	542.83	508.306	472.237	507.791	0.0507793
rumtor8_00455	1014	530.42	497.805	492.79	507.005	0.0507007
rumtor8_00977	351	482.157	563.784	464.954	503.632	0.0503634
rumtor8_02443	732	518.677	505.404	484.182	502.754	0.0502756
rumtor8_00711	930	486.59	509.314	509.593	501.832	0.0501834
rumtor8_01551	1119	485.762	522.493	496.156	501.471	0.0501473
rumtor8_01028	1116	495.727	479.805	527.603	501.045	0.0501047
rumtor8_01805	717	528.286	521.881	452.382	500.85	0.0500852
rumtor8_00558	1194	565.575	475.67	454.559	498.601	0.0498604
rumtor8_00723	858	494.227	504.446	491.289	496.654	0.0496656
rumtor8_01035	879	460.432	491.431	528.41	493.425	0.0493427
rumtor8_00576	477	495.274	462.336	514.555	490.722	0.0490724
rumtor8_00573	861	485.121	488.185	496.685	489.997	0.0489999
rumtor8_02503	2199	439.562	490.663	539.231	489.819	0.0489821
rumtor8_01828	864	487.116	520.539	455.94	487.865	0.0487867
rumtor8_01856	486	517.497	450.944	493.317	487.253	0.0487255
rumtor8_01617	2553	463.031	496.906	485.321	481.753	0.0481755
rumtor8_01688	654	510.352	499.34	434.724	481.472	0.0481474
rumtor8_01449	825	465.294	473.059	502.611	480.321	0.0480323
rumtor8_00952	1311	499.582	486.251	440.036	475.29	0.0475292
rumtor8_00328	498	414.133	397.791	599.578	470.5	0.0470503
rumtor8_00561	831	474.022	466.078	470.428	470.176	0.0470178
rumtor8_01975	645	472.329	436.908	497.387	468.875	0.0468877
rumtor8_00760	708	389.353	523.882	483.458	465.564	0.0465566
rumtor8_01845	615	449.265	490.57	454.262	464.699	0.0464701
rumtor8_00934	1767	514.143	433.651	433.724	460.506	0.0460508
rumtor8_01288	714	415.821	494.432	465.711	458.655	0.0458657
rumtor8_01268	1185	475.124	455.35	444.964	458.479	0.0458482
rumtor8_00611	1491	458.543	439.331	473.469	457.114	0.0457116
rumtor8_01816	864	442.966	465.424	460.786	456.392	0.0456394
rumtor8_02644	864	464.158	451.706	451.963	455.942	0.0455944
rumtor8_01141	525	460.164	428.934	464.851	451.316	0.0451318
rumtor8_02252	2643	458.954	458.485	435.524	450.987	0.0450989
rumtor8_02375	2073	440.334	429.825	478.726	449.628	0.044963
rumtor8_00559	1413	581.491	455.569	306.754	447.938	0.044794
rumtor8_00759	1086	403.346	468.309	465.359	445.671	0.0445673
rumtor8_02212	570	428.073	507.206	391.233	442.171	0.0442173
rumtor8_02213	702	439.593	456.303	427.177	441.024	0.0441026
rumtor8_01895	2046	458.823	429.6	431.937	440.12	0.0440122
rumtor8_00007	816	439.884	432.498	443.155	438.513	0.0438515
rumtor8_00782	633	372.814	485.48	450.673	436.322	0.0436324
rumtor8_02399	1959	419.162	449.76	434.404	434.442	0.0434444
rumtor8_01812	765	437.298	436.985	425.541	433.275	0.0433277
rumtor8_01826	1275	407.779	471.761	398.734	426.092	0.0426093
rumtor8_02167	2469	433.98	411.804	432.211	425.998	0.0426
rumtor8_00710	783	433.578	419.101	415.484	422.721	0.0422723
rumtor8_01804	1320	420.174	455.278	389.045	421.499	0.0421501
rumtor8_00736	744	430.5	407.076	424.276	420.617	0.0420619
rumtor8_02185	1404	401.556	436.857	421.9	420.105	0.0420107
rumtor8_01810	909	434.046	416.538	406.32	418.968	0.041897
rumtor8_01217	1152	406.065	448.46	396.664	417.063	0.0417065
rumtor8_01777	933	413.886	432.591	403.578	416.685	0.0416687
rumtor8_00992	1263	434.808	398.322	408.898	414.01	0.0414011
rumtor8_02191	1251	425.054	406.288	407.328	412.89	0.0412892
rumtor8_00185	213	403.538	381.558	452.658	412.585	0.0412587
rumtor8_00528	1251	409.809	406.034	420.545	412.129	0.0412131
rumtor8_01601	1470	440.269	403.998	389.884	411.383	0.0411385
rumtor8_02234	1671	430.379	418.794	381.795	410.323	0.0410324
rumtor8_00522	537	436.147	398.066	394.082	409.432	0.0409434
rumtor8_00146	1077	414.272	400.2	413.421	409.298	0.0409299
rumtor8_01720	1926	424.627	352.467	450.153	409.082	0.0409084
rumtor8_02506	1323	368.573	421.531	430.851	406.985	0.0406987
rumtor8_00459	1182	388.444	431.796	396.225	405.488	0.040549
rumtor8_01606	945	400.288	419.483	396.068	405.28	0.0405282
rumtor8_00753	1176	398.643	428.24	385.739	404.207	0.0404209
rumtor8_01745	993	397.457	385.885	427.741	403.694	0.0403696
rumtor8_02231	438	416.577	422.807	370.149	403.178	0.040318
rumtor8_00780	861	384.7	430.419	392.061	402.393	0.0402395
rumtor8_00579	363	426.987	340.498	439.527	402.338	0.0402339
rumtor8_00574	699	413.466	383.02	408.12	401.536	0.0401537
rumtor8_00006	768	392.047	401.933	408.221	400.734	0.0400736
rumtor8_02496	384	388.736	417.779	391.165	399.227	0.0399229
rumtor8_01654	1320	365.269	416.236	414.098	398.534	0.0398536
rumtor8_00993	1539	395.331	397.23	398.426	396.996	0.0396998
rumtor8_01698	1476	403.16	397.408	390.045	396.871	0.0396873
rumtor8_00569	864	367.176	391.936	427.234	395.449	0.039545
rumtor8_00596	921	377.586	411.8	391.117	393.501	0.0393503
rumtor8_01593	1344	398.859	383.056	389.847	390.587	0.0390589
rumtor8_00823	1128	367.925	453.311	349.231	390.155	0.0390157
rumtor8_01959	822	367.22	398.315	397.992	387.843	0.0387844
rumtor8_01265	1377	391.886	374.03	395.865	387.26	0.0387262
rumtor8_01090	228	395.393	397.763	365.427	386.194	0.0386196
rumtor8_01811	1029	390.595	392.027	373.648	385.423	0.0385425
rumtor8_01336	1368	416.771	331.16	406.553	384.828	0.038483
rumtor8_00883	1521	390.396	374.867	387.54	384.268	0.0384269
rumtor8_00754	441	375.397	403.614	372.013	383.675	0.0383676
rumtor8_00647	1173	375.164	389.369	379.128	381.221	0.0381222
rumtor8_01450	846	387.613	366.627	376.549	376.93	0.0376931
rumtor8_01451	852	385.481	375.596	369.36	376.812	0.0376814
rumtor8_00931	435	388.759	363.932	377.638	376.777	0.0376778
rumtor8_00935	1386	414.386	372.67	340.308	375.788	0.0375789
rumtor8_00623	1071	371.479	373.393	379.246	374.706	0.0374707
rumtor8_00932	309	394.619	347.947	379.435	374.001	0.0374002
rumtor8_00770	408	316.318	407.469	397.629	373.805	0.0373807
rumtor8_00398	156	376.561	356.812	387.487	373.62	0.0373622
rumtor8_00177	2562	370.682	388.842	359.988	373.171	0.0373172
rumtor8_00619	1422	376.265	389.505	348.228	371.333	0.0371334
rumtor8_02401	1524	371.273	358.714	378.112	369.366	0.0369368
rumtor8_01542	1485	370.235	371.484	359.628	367.115	0.0367117
rumtor8_01649	807	358.29	360.348	373.592	364.077	0.0364078
rumtor8_01743	759	359.338	356.367	374.16	363.289	0.036329
rumtor8_02504	1305	330.396	371.636	387.1	363.044	0.0363046
rumtor8_02404	846	357.404	362.249	359.035	359.562	0.0359564
rumtor8_02227	1185	369.541	362.476	340.043	357.353	0.0357355
rumtor8_01333	843	362.597	349.98	358.657	357.078	0.035708
rumtor8_01073	840	359.503	358.159	349.712	355.791	0.0355793
rumtor8_01444	1227	372.643	308.24	383.619	354.834	0.0354835
rumtor8_02162	708	342.66	361.86	359.257	354.592	0.0354594
rumtor8_00936	630	384.277	348.375	329.772	354.141	0.0354143
rumtor8_01072	3474	354.806	359.687	347.879	354.124	0.0354126
rumtor8_02388	639	337.277	352.08	372.679	354.012	0.0354013
rumtor8_02257	1449	348.106	378.595	334.478	353.726	0.0353728
rumtor8_01017	2079	361.146	342.511	357.428	353.695	0.0353697
rumtor8_00862	846	359.057	365	336.064	353.374	0.0353375
rumtor8_01721	1206	359.732	348.706	349.702	352.713	0.0352715
rumtor8_00457	1326	357.766	352.981	346.799	352.516	0.0352517
rumtor8_00693	1011	357.178	379.747	318.386	351.771	0.0351772
rumtor8_00973	1842	353.564	356.419	345.011	351.664	0.0351666
rumtor8_01205	372	331.206	374.931	347.791	351.309	0.0351311
rumtor8_00562	951	339.335	349.849	364.666	351.284	0.0351285
rumtor8_02164	1143	334.062	357.742	359.583	350.462	0.0350464
rumtor8_00942	225	392.754	287.838	369.822	350.138	0.0350139
rumtor8_01060	1929	350.735	337.107	360.787	349.543	0.0349545
rumtor8_01929	795	335.869	323.058	386.929	348.619	0.034862
rumtor8_01930	273	358.164	311.266	373.624	347.684	0.0347686
rumtor8_00290	1053	329.891	358.37	352.692	346.984	0.0346986
rumtor8_00097	183	371.029	352.742	315.649	346.474	0.0346475
rumtor8_00144	354	360.619	344.073	330.596	345.096	0.0345097
rumtor8_00716	423	373.636	318.719	339.871	344.075	0.0344077
rumtor8_00930	1950	354	342.865	333.886	343.584	0.0343585
rumtor8_01298	5409	365.702	367.63	296.934	343.422	0.0343423
rumtor8_00572	666	330.668	341.302	349.993	340.654	0.0340656
rumtor8_00933	588	357.665	316.388	345.658	339.904	0.0339905
rumtor8_01067	1476	345.356	313.596	359.202	339.385	0.0339386
rumtor8_00972	2067	343.374	343.424	331.193	339.331	0.0339332
rumtor8_00750	1299	335.544	348.343	333.096	338.994	0.0338996
rumtor8_01281	366	315.444	343.779	350.265	336.496	0.0336498
rumtor8_00625	1188	336.178	343.834	324.995	335.003	0.0335004
rumtor8_02387	2472	336.033	339.557	329.4	334.997	0.0334998
rumtor8_01969	759	339.905	334.338	324.932	333.059	0.033306
rumtor8_01428	201	292.889	340.633	360.029	331.184	0.0331185
rumtor8_02386	3150	333.296	335.878	323.91	331.028	0.0331029
rumtor8_00752	639	332.302	342.143	318.071	330.839	0.033084
rumtor8_00618	1149	329.662	338.835	322.01	330.169	0.033017
rumtor8_00781	726	290.905	367.464	327.575	328.648	0.0328649
rumtor8_02447	732	324.651	352.887	303.182	326.906	0.0326908
rumtor8_01123	978	314.496	334.997	327.922	325.805	0.0325806
rumtor8_00769	1065	312.444	378.477	285.911	325.611	0.0325612
rumtor8_00267	1320	328.761	338.472	307.137	324.79	0.0324791
rumtor8_00660	1236	337.936	314.471	319.497	323.968	0.032397
rumtor8_01922	726	348.35	257.268	365.139	323.586	0.0323587
rumtor8_00317	2793	314.485	328.569	326.947	323.334	0.0323335
rumtor8_01129	1056	279.827	355.047	333.796	322.89	0.0322891
rumtor8_01965	558	326.535	315.002	324.605	322.047	0.0322049
rumtor8_02397	720	289.797	362.295	310.024	320.706	0.0320707
rumtor8_02156	1014	337.187	318.825	303.785	319.932	0.0319934
rumtor8_00570	2139	311.961	310.542	335.556	319.353	0.0319354
rumtor8_00778	3390	307.036	342.441	304.43	317.969	0.0317971
rumtor8_02232	261	318.12	328.415	305.648	317.394	0.0317396
rumtor8_02047	150	323.81	312.529	315.661	317.333	0.0317335
rumtor8_02253	1512	344.534	314.598	292.066	317.066	0.0317067
rumtor8_01744	723	308.819	312.052	325.519	315.463	0.0315465
rumtor8_01154	807	319.688	329.401	295.494	314.861	0.0314862
rumtor8_01214	603	283.189	328.173	332.43	314.597	0.0314599
rumtor8_02402	633	316.169	306.769	319.898	314.278	0.031428
rumtor8_01332	537	324.388	298.156	318.504	313.682	0.0313684
rumtor8_01592	957	304.125	322.112	312.567	312.935	0.0312936
rumtor8_01445	1224	321.304	287.986	327.717	312.336	0.0312337
rumtor8_01849	1563	327.028	362.762	245.785	311.858	0.031186
rumtor8_00890	2046	303.023	309.916	320.424	311.121	0.0311123
rumtor8_02117	780	295.38	335.648	300.63	310.553	0.0310554
rumtor8_01197	1197	316.017	320.474	294.835	310.442	0.0310443
rumtor8_00665	1332	291.53	316.038	323.232	310.266	0.0310268
rumtor8_02125	1488	315.398	314.765	300.024	310.062	0.0310064
rumtor8_00819	651	340.63	340.225	247.886	309.581	0.0309582
rumtor8_01548	942	320.846	316.232	291.443	309.507	0.0309508
rumtor8_00280	702	286.541	320.633	320.574	309.25	0.0309251
rumtor8_02405	552	317.415	299.256	310.044	308.905	0.0308906
rumtor8_01520	1101	303.845	321.985	300.552	308.794	0.0308795
rumtor8_01687	264	313.06	324.282	286.314	307.885	0.0307887
rumtor8_02384	444	305.276	324.618	292.118	307.337	0.0307338
rumtor8_01923	684	322.338	246.61	352.085	307.011	0.0307012
rumtor8_02127	492	317.876	318.758	281.076	305.904	0.0305905
rumtor8_01722	1218	317.98	301.568	297.245	305.598	0.0305599
rumtor8_00096	378	296.348	307.669	312.162	305.393	0.0305394
rumtor8_01605	930	302.016	301.082	309.635	304.245	0.0304246
rumtor8_01623	759	302.045	322.766	287.587	304.133	0.0304134
rumtor8_00820	474	346.311	336.221	229.006	303.846	0.0303847
rumtor8_01460	1143	319.6	309.969	281.429	303.666	0.0303667
rumtor8_02568	630	301.326	306.886	302.334	303.515	0.0303517
rumtor8_01262	282	321.934	293.076	295.452	303.487	0.0303489
rumtor8_01264	1275	297.981	286.261	324.798	303.013	0.0303014
rumtor8_00852	408	278.921	333.808	295.524	302.751	0.0302752
rumtor8_00980	240	299.333	324.523	283.182	302.346	0.0302348
rumtor8_02293	213	319.368	251.391	334.201	301.653	0.0301655
rumtor8_01938	876	295.523	316.864	288.03	300.139	0.030014
rumtor8_00178	1938	296.028	316.43	287.644	300.034	0.0300035
rumtor8_01620	1827	304.34	291.867	301.476	299.227	0.0299229
rumtor8_01967	1584	304.23	274.377	317.223	298.61	0.0298611
rumtor8_01124	987	296.813	296.025	302.305	298.381	0.0298382
rumtor8_01560	1545	301.54	297.879	295.696	298.371	0.0298373
rumtor8_01584	1368	292.13	297.897	301.776	297.267	0.0297269
rumtor8_01726	732	332.467	315.588	242.897	296.984	0.0296986
rumtor8_01208	219	276.364	274.946	335.34	295.55	0.0295551
rumtor8_00304	618	270.349	332.023	284.229	295.534	0.0295535
rumtor8_02292	360	289.267	331.284	263.051	294.534	0.0294535
rumtor8_01148	2328	276.476	292.103	313.433	294.004	0.0294005
rumtor8_02267	1209	286.693	292.96	297.681	292.445	0.0292446
rumtor8_01550	1284	274.502	307.495	292.585	291.528	0.0291529
rumtor8_00861	405	282.87	306.494	284.988	291.451	0.0291452
rumtor8_00673	1293	287.834	280.802	302.174	290.27	0.0290271
rumtor8_00571	2043	285.855	290.585	292.988	289.809	0.0289811
rumtor8_00664	420	277.915	282.446	306.509	288.956	0.0288958
rumtor8_01131	1200	318.3	277.784	270.209	288.764	0.0288766
rumtor8_02230	264	277.901	307.848	278.18	287.976	0.0287977
rumtor8_01924	876	293.056	242.329	327.986	287.79	0.0287792
rumtor8_01631	498	277.28	312.368	273.162	287.603	0.0287605
rumtor8_00464	231	278.52	297.311	282.131	285.987	0.0285989
rumtor8_01928	915	279.314	271.669	300.278	283.754	0.0283755
rumtor8_02165	1032	271.92	282.501	296.822	283.748	0.0283749
rumtor8_00630	399	273.421	282.989	292.503	282.971	0.0282972
rumtor8_01504	417	268.632	309.347	269.835	282.605	0.0282606
rumtor8_01167	1890	260.827	312.709	273.248	282.261	0.0282262
rumtor8_00449	480	291.651	285.28	269.761	282.231	0.0282232
rumtor8_00575	1578	262.117	287.559	291.961	280.546	0.0280547
rumtor8_02163	813	264.31	284.016	286.182	278.169	0.0278171
rumtor8_02549	156	231.479	336.462	265.666	277.869	0.027787
rumtor8_00851	1164	295.483	264.829	271.463	277.258	0.027726
rumtor8_00944	528	277.419	234.894	309.902	274.072	0.0274073
rumtor8_01334	675	265.226	274.982	281.065	273.758	0.0273759
rumtor8_01278	1242	259.727	288.839	271.531	273.366	0.0273367
rumtor8_01552	1275	249.115	288.999	276.967	271.694	0.0271695
rumtor8_00892	1350	275.116	268.006	271.76	271.627	0.0271628
rumtor8_00821	1218	342.095	264.73	205.832	270.886	0.0270887
rumtor8_00744	1890	275.896	287.177	248.934	270.669	0.027067
rumtor8_00882	636	268.895	264.557	276.691	270.048	0.0270049
rumtor8_02210	654	270.243	256.142	283.687	270.024	0.0270026
rumtor8_01143	561	273.793	271.064	264.496	269.784	0.0269786
rumtor8_00332	1017	240.923	272.1	294.021	269.015	0.0269016
rumtor8_02437	1269	254.201	262.347	284.283	266.944	0.0266945
rumtor8_02155	1062	273.697	272.229	250.12	265.349	0.026535
rumtor8_01690	1605	260.559	263.93	271.463	265.318	0.0265319
rumtor8_01215	291	244.251	262.92	288.159	265.11	0.0265111
rumtor8_00483	1107	272.679	259.442	263.133	265.085	0.0265086
rumtor8_00990	879	268.622	268.83	255.655	264.369	0.026437
rumtor8_02601	1668	260.857	279.021	250.203	263.36	0.0263362
rumtor8_01900	501	258.108	267.408	264.455	263.323	0.0263325
rumtor8_01063	960	260.129	252.982	275.018	262.71	0.0262711
rumtor8_02659	1293	248.991	279.82	249.362	259.391	0.0259392
rumtor8_01934	1449	258.425	260.138	258.972	259.178	0.025918
rumtor8_00755	630	265.805	268.756	241.322	258.628	0.0258629
rumtor8_00624	900	244.553	266.203	263.886	258.214	0.0258215
rumtor8_01600	936	252.807	277.558	242.724	257.696	0.0257698
rumtor8_00732	654	268.688	260.997	243.137	257.607	0.0257608
rumtor8_00706	1287	294.708	255.717	221.827	257.417	0.0257419
rumtor8_01280	1866	239.651	269.604	260.191	256.482	0.0256483
rumtor8_02263	819	240.173	269.143	256.162	255.159	0.0255161
rumtor8_00628	624	218.845	272.866	269.796	253.836	0.0253837
rumtor8_01847	993	271.203	274.414	211.924	252.514	0.0252515
rumtor8_00991	762	258.139	257.057	241.789	252.328	0.0252329
rumtor8_00617	945	255.646	259.013	240.754	251.804	0.0251806
rumtor8_02676	945	243.268	281.634	230.415	251.772	0.0251773
rumtor8_01356	1173	258.962	237.988	257.481	251.477	0.0251478
rumtor8_00739	993	253.405	239.886	259.823	251.038	0.0251039
rumtor8_01210	1260	232.302	278.246	242.003	250.851	0.0250852
rumtor8_00661	1311	249.549	255.233	247.413	250.732	0.0250733
rumtor8_00442	879	244.754	259.56	246.494	250.269	0.025027
rumtor8_02439	1671	249.659	250.782	250.139	250.194	0.0250195
rumtor8_02130	1389	251.463	263.528	234.215	249.735	0.0249736
rumtor8_01561	912	240.22	261.076	246.286	249.194	0.0249195
rumtor8_02214	492	232.075	283.914	230.448	248.813	0.0248814
rumtor8_00139	1197	235.181	258.235	252.947	248.788	0.0248789
rumtor8_02271	1593	248.554	255.622	242.032	248.736	0.0248737
rumtor8_01829	4257	253.674	248.063	243.21	248.316	0.0248317
rumtor8_00767	828	247.698	253.693	243.004	248.132	0.0248133
rumtor8_00627	849	231.237	261.503	247.616	246.785	0.0246786
rumtor8_01119	726	243.442	241.818	252.743	246.001	0.0246002
rumtor8_00828	624	253.69	200.113	282.873	245.559	0.024556
rumtor8_01653	933	222.139	250.662	262.953	245.251	0.0245252
rumtor8_01583	1884	248.092	244.897	242.204	245.064	0.0245066
rumtor8_01145	2286	226.156	243.355	264.145	244.552	0.0244553
rumtor8_00195	1290	232.419	259.553	240.703	244.225	0.0244226
rumtor8_00949	1623	250.462	246.463	235.442	244.122	0.0244123
rumtor8_01809	240	246.354	271.611	213.841	243.935	0.0243936
rumtor8_01555	756	215.786	251.679	264.159	243.874	0.0243875
rumtor8_00460	1215	252.103	245.7	233.47	243.758	0.0243759
rumtor8_00742	1467	246.674	246.631	237.936	243.747	0.0243748
rumtor8_01120	936	243.162	248.615	236.874	242.884	0.0242885
rumtor8_00666	441	216.242	249.799	261.724	242.588	0.024259
rumtor8_02494	1368	230.878	236.244	259.315	242.146	0.0242147
rumtor8_00158	5589	248.295	255.023	221.498	241.605	0.0241606
rumtor8_01279	585	222.568	264.828	236.576	241.324	0.0241325
rumtor8_01919	753	246.533	232.725	244.536	241.265	0.0241266
rumtor8_01070	828	242.169	234.906	246.116	241.064	0.0241065
rumtor8_00560	1368	314.437	238.874	168.272	240.528	0.0240529
rumtor8_01103	153	243.497	261.444	212.63	239.191	0.0239192
rumtor8_01705	768	250.162	231.625	233.888	238.558	0.0238559
rumtor8_01234	234	224.958	260.939	222.995	236.297	0.0236298
rumtor8_01263	1119	236.802	229.992	241.026	235.94	0.0235941
rumtor8_01961	705	239.512	224.404	239.864	234.593	0.0234594
rumtor8_01855	1203	242.886	234.252	226.159	234.433	0.0234434
rumtor8_02518	1638	228.529	273.149	198.873	233.517	0.0233518
rumtor8_00663	573	204.151	250.798	242.093	232.347	0.0232348
rumtor8_01341	1362	233.949	249.017	213.553	232.173	0.0232174
rumtor8_01171	1743	266.046	228.22	201.43	231.899	0.02319
rumtor8_01746	753	225.088	232.866	234.698	230.884	0.0230885
rumtor8_01563	1293	233.06	232.597	225.696	230.451	0.0230452
rumtor8_00179	1089	220.674	242.255	227.848	230.259	0.023026
rumtor8_00161	1065	227.438	231.319	231.672	230.143	0.0230144
rumtor8_00662	1746	210.898	234.434	244.744	230.025	0.0230026
rumtor8_02637	864	227.664	247.164	215.108	229.979	0.022998
rumtor8_01199	771	220.988	244.174	222.952	229.371	0.0229372
rumtor8_01899	945	229.274	243	213.94	228.738	0.0228739
rumtor8_01645	1005	197.621	240.602	247.961	228.728	0.0228729
rumtor8_01376	723	222.293	230.087	233.744	228.708	0.0228709
rumtor8_00490	1113	220.257	245.208	217.822	227.762	0.0227764
rumtor8_02352	324	209.955	235.815	237.269	227.68	0.0227681
rumtor8_02671	1206	221.933	238.759	221.68	227.457	0.0227458
rumtor8_00923	2595	228.92	245.778	206.998	227.232	0.0227233
rumtor8_01936	1422	222.021	226.008	232.479	226.836	0.0226837
rumtor8_01164	1338	249.454	218.368	211.526	226.449	0.022645
rumtor8_00099	1026	230.631	220.722	226.77	226.041	0.0226042
rumtor8_00293	693	222.926	237.757	217.214	225.966	0.0225967
rumtor8_00639	1044	237.128	217.017	221.215	225.12	0.0225121
rumtor8_00621	924	212.468	223.556	238.556	224.86	0.0224861
rumtor8_01365	669	225.602	223.667	224.686	224.652	0.0224653
rumtor8_00181	1110	216.156	240.341	217.25	224.582	0.0224583
rumtor8_01960	1242	211.508	227.323	233.754	224.195	0.0224196
rumtor8_01556	804	195.312	239.285	237.838	224.145	0.0224146
rumtor8_02265	891	204.069	244.307	223.894	224.09	0.0224091
rumtor8_00610	450	226.045	228.342	215.928	223.438	0.0223439
rumtor8_02438	855	226.64	222.908	219.005	222.851	0.0222852
rumtor8_00320	1215	219.766	233.942	214.47	222.726	0.0222727
rumtor8_00756	2154	210.442	243.48	213.739	222.554	0.0222555
rumtor8_00473	657	214.627	214.061	238.922	222.537	0.0222538
rumtor8_02211	534	218.823	226.112	221.773	222.236	0.0222237
rumtor8_00100	2445	233.863	217.099	212.145	221.035	0.0221036
rumtor8_00101	1038	238.131	214.602	209.15	220.628	0.0220629
rumtor8_00741	2220	226.351	221.417	212.994	220.254	0.0220255
rumtor8_01970	423	228.45	217.149	214.989	220.196	0.0220197
rumtor8_02264	1860	205.765	227.405	225.761	219.644	0.0219645
rumtor8_00182	1371	209.877	235.419	213.169	219.488	0.0219489
rumtor8_02188	2304	208.22	234.426	215.248	219.298	0.0219299
rumtor8_00077	501	222.323	222.418	212.164	218.968	0.0218969
rumtor8_00699	945	228.736	209.965	208.6	215.767	0.0215768
rumtor8_00549	1494	214.471	218.445	213.226	215.381	0.0215382
rumtor8_01648	357	189.835	230.616	225.562	215.338	0.0215339
rumtor8_00192	768	198.01	235.483	210.961	214.818	0.0214819
rumtor8_01211	1767	184.789	242.967	214.432	214.063	0.0214063
rumtor8_00951	798	221.159	222.917	197.783	213.953	0.0213954
rumtor8_01731	1920	217.414	218.204	205.62	213.746	0.0213747
rumtor8_01590	2007	230.67	224.247	186.168	213.695	0.0213696
rumtor8_01126	657	215.595	213.095	211.794	213.494	0.0213495
rumtor8_00545	1179	220.006	208.594	211.639	213.413	0.0213414
rumtor8_01677	711	215.315	215.515	207.487	212.772	0.0212773
rumtor8_01196	759	213.928	221.265	200.872	212.022	0.0212023
rumtor8_00446	921	213.712	216.126	206.225	212.021	0.0212022
rumtor8_02193	279	201.435	245.782	188.567	211.928	0.0211929
rumtor8_00974	528	199.395	230.886	204.975	211.752	0.0211753
rumtor8_01738	810	210.819	231.634	192.467	211.64	0.0211641
rumtor8_01625	822	223.364	215.121	195.404	211.296	0.0211297
rumtor8_01195	792	214.004	212.848	204.704	210.519	0.021052
rumtor8_00768	849	208.173	218.376	204.998	210.516	0.0210517
rumtor8_01200	903	205.722	211.762	213.309	210.264	0.0210265
rumtor8_00697	1530	208.926	230.735	190.736	210.132	0.0210133
rumtor8_01198	453	209.953	214.682	205.729	210.121	0.0210122
rumtor8_00817	354	239.934	241.24	148.313	209.829	0.020983
rumtor8_01848	1098	214.233	239.884	174.644	209.587	0.0209588
rumtor8_02116	327	211.14	217.147	198.647	208.978	0.0208979
rumtor8_01742	723	204.531	213.987	208.201	208.906	0.0208907
rumtor8_00696	633	208.503	220.171	197.943	208.872	0.0208873
rumtor8_00184	336	205.484	222.668	194.284	207.479	0.020748
rumtor8_02657	1332	181.753	240.961	196.599	206.438	0.0206438
rumtor8_00740	501	215.724	198.127	204.449	206.1	0.0206101
rumtor8_02500	1332	218.027	208.865	190.231	205.707	0.0205708
rumtor8_01966	324	208.778	187.476	220.369	205.541	0.0205542
rumtor8_01820	585	201.05	205.133	210.147	205.443	0.0205444
rumtor8_01962	3129	208.87	204.239	202.142	205.084	0.0205084
rumtor8_02470	675	191.95	198.79	222.689	204.476	0.0204477
rumtor8_02305	675	183.85	227.793	201.692	204.445	0.0204446
rumtor8_01342	351	195.616	220.087	197.606	204.436	0.0204437
rumtor8_01706	1284	212.314	213.788	187.141	204.414	0.0204415
rumtor8_01535	1623	206.512	198.605	207.194	204.104	0.0204104
rumtor8_02126	1293	204.05	216.31	189.99	203.45	0.0203451
rumtor8_00626	1065	184.338	220.787	203.545	202.89	0.0202891
rumtor8_01981	495	195.221	209.507	203.89	202.873	0.0202874
rumtor8_00527	1182	204.71	196.336	207.559	202.868	0.0202869
rumtor8_02427	321	223.801	212.634	169.246	201.894	0.0201895
rumtor8_02195	1278	200.277	224.149	180.206	201.544	0.0201545
rumtor8_02224	954	206.719	204.657	190.989	200.788	0.0200789
rumtor8_01707	3300	210.569	206.995	183.306	200.29	0.0200291
rumtor8_00437	516	213.642	192.983	193.304	199.976	0.0199977
rumtor8_01626	396	217.697	186.258	193.045	199	0.0199001
rumtor8_00439	1323	179.433	206.286	210.191	198.637	0.0198638
rumtor8_01927	738	200.546	189.276	205.133	198.319	0.019832
rumtor8_02569	1296	181.994	220.79	190.213	197.666	0.0197667
rumtor8_00475	1164	189.196	190.099	211.323	196.873	0.0196873
rumtor8_02225	768	197.845	192.079	200.336	196.753	0.0196754
rumtor8_02249	2622	201.54	188.116	198.765	196.14	0.0196141
rumtor8_02403	564	195.235	199.449	193.605	196.096	0.0196097
rumtor8_00447	444	182.421	200.443	205.305	196.056	0.0196057
rumtor8_02488	315	188.909	196.864	202.124	195.966	0.0195967
rumtor8_00544	903	192.204	200.161	194.284	195.55	0.0195551
rumtor8_01853	756	205.526	200.727	178.52	194.924	0.0194925
rumtor8_00960	504	187.698	202.827	193.858	194.794	0.0194795
rumtor8_01515	483	196.386	200.252	186.06	194.232	0.0194233
rumtor8_01732	1017	197.915	200.199	184.33	194.148	0.0194149
rumtor8_01241	1017	183.912	202.905	194.254	193.69	0.0193691
rumtor8_02445	1152	200.99	185.924	193.765	193.56	0.0193561
rumtor8_01156	540	149.755	137.961	291.086	192.934	0.0192935
rumtor8_00553	1815	200.148	203.191	175.397	192.912	0.0192913
rumtor8_01166	903	171.505	219.028	187.269	192.601	0.0192602
rumtor8_00281	1026	188.619	198.443	190.457	192.506	0.0192507
rumtor8_02202	1719	193.943	198.964	183.318	192.075	0.0192076
rumtor8_01549	1815	173.597	213.103	187.169	191.29	0.019129
rumtor8_00272	1284	207.659	185.107	180.869	191.212	0.0191213
rumtor8_01652	609	168.072	195.138	209.975	191.062	0.0191063
rumtor8_00550	969	184.493	200.069	188.475	191.012	0.0191013
rumtor8_02248	1938	198.074	180.303	192.852	190.409	0.019041
rumtor8_01326	1398	190.544	187.877	190.39	189.603	0.0189604
rumtor8_01240	1212	192.509	206.319	168.936	189.255	0.0189256
rumtor8_01935	1053	177.383	193.455	195.872	188.903	0.0188904
rumtor8_00196	876	183.178	198.84	183.113	188.377	0.0188378
rumtor8_02440	2559	179.819	193.326	191.365	188.17	0.0188171
rumtor8_00399	183	161.891	205.863	195.961	187.905	0.0187906
rumtor8_01554	1383	173.028	194.735	195.87	187.878	0.0187879
rumtor8_01005	906	201.953	187.467	174.206	187.875	0.0187876
rumtor8_02495	1446	181.141	191.813	190.455	187.803	0.0187804
rumtor8_00163	408	184.181	171.962	206.051	187.398	0.0187399
rumtor8_00738	1371	195.131	190.342	176.518	187.33	0.0187331
rumtor8_00458	1359	186.936	188.83	185.346	187.037	0.0187038
rumtor8_01624	1974	184.542	198.994	177.423	186.986	0.0186987
rumtor8_01250	783	180.414	193.4	184.568	186.127	0.0186128
rumtor8_00337	204	200.075	162.884	193.683	185.547	0.0185548
rumtor8_01557	4623	185.211	193.814	176.926	185.317	0.0185318
rumtor8_02406	726	192.127	180.307	182.939	185.124	0.0185125
rumtor8_01920	732	192.463	154.541	208.135	185.046	0.0185047
rumtor8_00881	762	181.214	186.648	183.032	183.632	0.0183632
rumtor8_01821	2616	174.346	191.621	182.804	182.924	0.0182925
rumtor8_00865	699	170.625	192.419	185.244	182.763	0.0182763
rumtor8_01158	1419	183.96	192.106	172.212	182.76	0.018276
rumtor8_01118	1353	179.12	186.382	182.755	182.752	0.0182753
rumtor8_00822	654	239.914	173.297	134.292	182.501	0.0182502
rumtor8_01861	975	169.143	190.264	186.765	182.057	0.0182058
rumtor8_00922	1908	184.062	192.455	169.436	181.984	0.0181985
rumtor8_02226	1158	175.134	183.316	185.9	181.45	0.0181451
rumtor8_00456	660	186.873	180.379	176.181	181.144	0.0181145
rumtor8_01172	1920	194.765	185.686	161.611	180.687	0.0180688
rumtor8_02446	1542	180.418	180.695	180.617	180.577	0.0180578
rumtor8_00966	324	179.345	175.065	185.905	180.105	0.0180106
rumtor8_00461	939	181.721	183.02	173.686	179.476	0.0179477
rumtor8_01461	1521	176.054	184.094	175.77	178.639	0.017864
rumtor8_01147	609	172.457	178.456	184.235	178.383	0.0178384
rumtor8_02602	1404	172.432	200.641	161.74	178.271	0.0178272
rumtor8_00774	1113	148.057	206.701	178.946	177.901	0.0177902
rumtor8_00798	333	173.734	184.633	175.077	177.815	0.0177816
rumtor8_00818	426	200.874	210.155	122.238	177.755	0.0177756
rumtor8_00282	870	175.672	188.535	168.086	177.431	0.0177432
rumtor8_00734	900	181.401	173.667	174.532	176.533	0.0176534
rumtor8_00499	1383	157.122	184.329	186.632	176.028	0.0176028
rumtor8_00733	663	179.315	178.286	168.744	175.448	0.0175449
rumtor8_01069	486	167.703	182.686	174.528	174.972	0.0174973
rumtor8_01192	2532	169.685	180.843	174.282	174.936	0.0174937
rumtor8_02562	573	160.436	195.393	168.453	174.761	0.0174762
rumtor8_01517	1170	178.011	177.999	166.558	174.189	0.017419
rumtor8_01194	732	186.036	168.275	167.505	173.939	0.017394
rumtor8_01980	630	167.717	160.246	192.751	173.571	0.0173572
rumtor8_02643	1236	171.283	183.563	165.829	173.558	0.0173559
rumtor8_00764	825	169.38	178.039	172.83	173.416	0.0173417
rumtor8_00879	876	172.147	182.17	165.464	173.26	0.0173261
rumtor8_00939	966	176.115	171.551	171.944	173.203	0.0173204
rumtor8_00286	807	171.74	172.962	174.423	173.041	0.0173042
rumtor8_00448	1032	161.649	184.984	172.288	172.974	0.0172974
rumtor8_00959	1173	172.027	174.116	172.081	172.741	0.0172742
rumtor8_02189	624	172.59	185.19	158.471	172.084	0.0172084
rumtor8_01251	450	171.512	178.723	164.392	171.542	0.0171543
rumtor8_00138	819	168.137	179.343	165.574	171.018	0.0171019
rumtor8_00484	1074	172.73	171.149	168.349	170.743	0.0170744
rumtor8_01553	1029	155.447	185.832	170.912	170.73	0.0170731
rumtor8_01854	348	153.092	190.359	164.754	169.402	0.0169402
rumtor8_01178	861	176.918	160.516	168.471	168.635	0.0168636
rumtor8_01146	1155	148.617	173.531	181.828	167.992	0.0167993
rumtor8_00622	864	165.119	165.96	171.863	167.647	0.0167648
rumtor8_02493	747	165.279	168.013	169.316	167.536	0.0167537
rumtor8_01565	1059	171.575	166.178	164.549	167.434	0.0167435
rumtor8_01032	654	171.284	164.883	165.648	167.272	0.0167272
rumtor8_00762	615	157.542	153.486	189.945	166.991	0.0166992
rumtor8_01010	5172	183.645	166.12	150.672	166.812	0.0166813
rumtor8_01641	1374	165.74	166.59	167.225	166.518	0.0166519
rumtor8_01003	516	165.591	161.4	172.496	166.496	0.0166496
rumtor8_01972	993	170.43	166.247	162.728	166.468	0.0166469
rumtor8_01937	810	164.982	157.558	176.56	166.367	0.0166367
rumtor8_01657	657	170.695	164.774	163.258	166.242	0.0166243
rumtor8_02530	1452	169.009	177.318	150.404	165.577	0.0165578
rumtor8_00315	1014	160.004	175.119	161.475	165.533	0.0165533
rumtor8_01979	711	160.592	152.26	183.023	165.292	0.0165293
rumtor8_01562	273	171.863	172.882	149.843	164.863	0.0164863
rumtor8_00891	450	165.013	166.259	160.097	163.79	0.0163791
rumtor8_01901	678	177.223	151.398	157.251	161.957	0.0161958
rumtor8_01921	1191	179.676	130.79	174.98	161.815	0.0161816
rumtor8_00194	528	141.599	179.578	164.102	161.76	0.016176
rumtor8_01650	612	141.278	168.071	175.087	161.479	0.0161479
rumtor8_02233	462	159.351	178.891	145.946	161.396	0.0161396
rumtor8_01125	786	165.813	157.388	160.778	161.326	0.0161327
rumtor8_00453	843	158.372	166.58	157.422	160.791	0.0160792
rumtor8_02236	1236	149.988	176.885	155.405	160.759	0.016076
rumtor8_01819	798	156.628	158.071	167.241	160.646	0.0160647
rumtor8_01651	738	141.451	175.08	164.107	160.213	0.0160213
rumtor8_01773	906	158.307	170.765	150.741	159.937	0.0159938
rumtor8_01325	396	153.48	163.544	160.78	159.268	0.0159269
rumtor8_00476	1083	154.506	153.409	169.627	159.181	0.0159181
rumtor8_02262	834	150.477	166.728	159.378	158.861	0.0158861
rumtor8_02260	1677	147.015	168.231	158.715	157.987	0.0157988
rumtor8_01730	876	155.6	165.136	152.717	157.818	0.0157818
rumtor8_01976	885	156.029	150.782	165.844	157.552	0.0157552
rumtor8_00313	903	146.3	175.668	150.41	157.459	0.015746
rumtor8_02003	909	156.665	159.491	151.898	156.018	0.0156018
rumtor8_01638	396	137.104	170.759	158.883	155.582	0.0155583
rumtor8_01843	540	135.627	165.593	165.227	155.482	0.0155483
rumtor8_01193	1344	145.977	164.954	155.14	155.357	0.0155358
rumtor8_00765	711	143.603	157.766	163.996	155.122	0.0155123
rumtor8_01213	2253	140.3	179.142	144.873	154.772	0.0154772
rumtor8_01359	1377	154.298	156.621	153.059	154.659	0.015466
rumtor8_01646	615	129.218	165.359	167.075	153.884	0.0153884
rumtor8_01075	546	145.082	163.192	152.596	153.623	0.0153624
rumtor8_01818	273	142.986	160.091	157.315	153.464	0.0153465
rumtor8_01521	1233	159.944	158.948	140.283	153.058	0.0153059
rumtor8_01121	654	151.064	160.028	147.59	152.894	0.0152895
rumtor8_01786	1347	158.678	150.367	147.939	152.328	0.0152329
rumtor8_01004	2136	151.021	147.785	158.136	152.314	0.0152315
rumtor8_00616	513	153.671	153.474	149.436	152.194	0.0152194
rumtor8_01337	885	157.753	150.065	148.131	151.983	0.0151984
rumtor8_02166	1317	146.942	148.489	158.973	151.468	0.0151469
rumtor8_02655	1677	160.966	139.898	153.465	151.443	0.0151444
rumtor8_00306	1308	151.842	156.226	146.194	151.421	0.0151421
rumtor8_00979	285	146.335	166.717	139.766	150.939	0.015094
rumtor8_00511	1002	137.302	165.176	149.8	150.76	0.015076
rumtor8_01247	948	151.025	154.604	146.215	150.614	0.0150615
rumtor8_00193	915	130.624	171.861	147.381	149.955	0.0149956
rumtor8_01695	990	149.113	154.993	145.543	149.883	0.0149883
rumtor8_02609	321	141.806	154.613	153.191	149.87	0.0149871
rumtor8_00816	432	166.002	196.948	86.2421	149.731	0.0149731
rumtor8_00451	465	154.495	139.504	154.24	149.413	0.0149414
rumtor8_00901	945	142.086	156.662	147.815	148.854	0.0148855
rumtor8_01693	534	154.771	148.825	142.755	148.784	0.0148784
rumtor8_01309	381	152.848	149.152	143.439	148.479	0.014848
rumtor8_01110	1044	158.329	150.726	136.061	148.372	0.0148373
rumtor8_01328	1020	139.741	149.5	155.262	148.168	0.0148168
rumtor8_00452	1320	146.127	149.034	149.176	148.112	0.0148113
rumtor8_00598	639	128.941	155.836	159.287	148.021	0.0148022
rumtor8_02220	1077	142.97	156.916	143.057	147.648	0.0147649
rumtor8_00321	468	143.723	154.89	143.845	147.486	0.0147487
rumtor8_00678	684	137.189	171.575	133.268	147.344	0.0147344
rumtor8_00298	648	125.188	145.016	171.49	147.232	0.0147232
rumtor8_00900	1284	142.599	155.19	143.659	147.149	0.014715
rumtor8_00895	1524	142.001	160.123	137.169	146.431	0.0146432
rumtor8_00810	435	143.227	145.719	150.068	146.338	0.0146339
rumtor8_00880	1356	146.654	149.291	141.653	145.866	0.0145867
rumtor8_01694	1839	148.446	147.657	139.887	145.33	0.0145331
rumtor8_00737	1068	147.509	148.033	139.94	145.161	0.0145161
rumtor8_02131	645	140.753	150.941	143.656	145.117	0.0145117
rumtor8_00478	1674	144.544	130.729	159.256	144.843	0.0144844
rumtor8_00285	645	143.315	147.495	142.158	144.323	0.0144324
rumtor8_01594	1107	146.447	140.523	143.836	143.602	0.0143603
rumtor8_02242	1470	135.887	152.255	142.061	143.401	0.0143402
rumtor8_01246	834	150.782	146.68	130.798	142.753	0.0142754
rumtor8_02274	786	135.239	161.696	131.136	142.69	0.0142691
rumtor8_02462	687	130.112	153.728	143.938	142.593	0.0142593
rumtor8_01689	783	146.799	141.232	139.592	142.541	0.0142542
rumtor8_00289	396	139.673	149.648	138.277	142.533	0.0142533
rumtor8_00853	171	142.765	147.285	137.506	142.519	0.014252
rumtor8_00215	711	138.417	140.204	147.234	141.952	0.0141952
rumtor8_00743	1416	140.261	156.193	128.295	141.583	0.0141584
rumtor8_02223	1020	143.979	141.201	137.894	141.025	0.0141025
rumtor8_01660	1800	134.002	143.742	143.992	140.579	0.014058
rumtor8_00474	1389	132.46	123.269	165.883	140.537	0.0140538
rumtor8_02012	897	132.962	157.023	130.589	140.191	0.0140192
rumtor8_02243	402	143.914	150.573	126.064	140.184	0.0140184
rumtor8_00700	747	140.768	135.147	144.594	140.17	0.014017
rumtor8_00874	1020	140.115	147.425	132.736	140.092	0.0140093
rumtor8_00719	2208	141.259	138.509	140.385	140.051	0.0140052
rumtor8_02092	1269	138.974	137.845	141.803	139.541	0.0139541
rumtor8_02469	1149	126.708	139.347	151.38	139.145	0.0139146
rumtor8_01971	693	141.829	143.54	131.537	138.969	0.0138969
rumtor8_01570	2838	141.308	137.965	136.877	138.717	0.0138717
rumtor8_00958	504	134.719	140.677	140.601	138.665	0.0138666
rumtor8_00717	861	145.758	136.672	133.306	138.579	0.0138579
rumtor8_01310	1086	145.649	140.707	129.316	138.557	0.0138558
rumtor8_01034	714	127.863	138.281	147.518	137.887	0.0137888
rumtor8_00314	954	126.084	149.527	137.192	137.601	0.0137602
rumtor8_02463	1407	126.879	145.685	140.028	137.531	0.0137531
rumtor8_00462	3561	136.541	136.431	138.695	137.222	0.0137223
rumtor8_00264	1866	135.6	141.04	133.088	136.576	0.0136577
rumtor8_00486	1887	136.719	141.041	131.265	136.342	0.0136342
rumtor8_01266	1191	137.079	140.297	131.077	136.151	0.0136152
rumtor8_01002	1197	127.575	138.445	141.812	135.944	0.0135944
rumtor8_02525	1686	140.122	134.381	133.032	135.845	0.0135845
rumtor8_01257	1917	146.584	130.664	130.051	135.766	0.0135767
rumtor8_00470	1353	138.24	130.069	137.84	135.383	0.0135383
rumtor8_01248	1113	132.748	137.484	135.825	135.353	0.0135353
rumtor8_02246	633	135.788	125.215	144.175	135.059	0.013506
rumtor8_00331	681	112.587	142.806	148.833	134.742	0.0134743
rumtor8_01361	2445	131.675	144.603	127.743	134.674	0.0134674
rumtor8_01522	1266	135.386	136.082	129.418	133.629	0.0133629
rumtor8_02118	2070	145.578	124.636	128.945	133.053	0.0133053
rumtor8_01564	864	124.501	139.26	135.204	132.988	0.0132989
rumtor8_02197	849	128.948	151.692	118.117	132.919	0.0132919
rumtor8_01329	870	133.143	127.109	138.097	132.783	0.0132783
rumtor8_01173	495	137.682	135.966	124.503	132.717	0.0132718
rumtor8_01978	759	124.805	129.385	143.298	132.496	0.0132497
rumtor8_01643	2391	120.131	134.812	141.091	132.011	0.0132012
rumtor8_00937	594	143.419	134.149	118.213	131.927	0.0131927
rumtor8_00284	2856	132.983	134.057	127.368	131.469	0.013147
rumtor8_00214	591	142.211	126.593	125.353	131.386	0.0131386
rumtor8_00631	1056	124.742	134.683	133.396	130.941	0.0130941
rumtor8_01012	1194	140.781	122.396	126.881	130.019	0.013002
rumtor8_00866	2640	122.141	136.567	129.37	129.36	0.012936
rumtor8_00450	699	127.514	126.866	133.326	129.236	0.0129236
rumtor8_00477	1686	119.911	118.313	149.27	129.165	0.0129165
rumtor8_00925	1941	125.251	138.098	124.018	129.122	0.0129123
rumtor8_02465	777	125.678	126.115	135.281	129.025	0.0129025
rumtor8_01604	1854	119.949	131.793	134.934	128.892	0.0128893
rumtor8_00718	465	128.518	127.442	129.765	128.575	0.0128576
rumtor8_00928	312	117.37	137.027	131.113	128.503	0.0128504
rumtor8_01283	1056	133.652	125.063	126.177	128.298	0.0128298
rumtor8_01893	759	135.862	123.808	124.484	128.051	0.0128052
rumtor8_01692	480	138.011	130.294	115.644	127.983	0.0127984
rumtor8_01749	1935	121.105	128.245	134.39	127.913	0.0127914
rumtor8_00984	1350	132.802	131.142	119.059	127.667	0.0127668
rumtor8_02398	240	107.548	149.034	125.71	127.43	0.0127431
rumtor8_00715	2766	131.977	129.658	120.604	127.413	0.0127414
rumtor8_01201	774	126.986	129.749	125.262	127.332	0.0127333
rumtor8_01331	768	138.077	111.748	131.274	127.033	0.0127034
rumtor8_00884	210	127.15	123.46	129.864	126.825	0.0126825
rumtor8_01144	1062	125.833	120.769	131.733	126.112	0.0126112
rumtor8_00042	165	157.975	132.118	87.8463	125.98	0.012598
rumtor8_01161	816	130.423	122.941	124.078	125.814	0.0125815
rumtor8_00978	360	117.614	142.567	117.21	125.797	0.0125797
rumtor8_00642	1656	153.333	127.358	96.2808	125.657	0.0125658
rumtor8_00323	1923	127.878	127.064	120.712	125.218	0.0125219
rumtor8_00162	564	119.711	122.334	133.067	125.037	0.0125038
rumtor8_02294	2007	113.466	88.2646	172.741	124.824	0.0124824
rumtor8_02235	666	123.523	127.273	120.748	123.848	0.0123849
rumtor8_01122	324	125.188	123.133	122.943	123.755	0.0123755
rumtor8_01658	1257	117.743	127.038	125.732	123.504	0.0123505
rumtor8_00761	927	122.35	113.471	134.586	123.469	0.012347
rumtor8_01350	2337	118.663	136.116	115.178	123.319	0.0123319
rumtor8_02268	408	117.801	123.719	128.42	123.313	0.0123314
rumtor8_01505	432	120.675	140.607	108.113	123.132	0.0123132
rumtor8_01267	999	114.55	135.906	118.868	123.108	0.0123109
rumtor8_00266	1215	123.906	126.639	118.679	123.075	0.0123075
rumtor8_00929	1047	120.835	125.127	121.827	122.597	0.0122597
rumtor8_01525	1032	129.615	115.256	122.869	122.58	0.0122581
rumtor8_01258	909	127.15	117.814	121.069	122.011	0.0122012
rumtor8_01890	1155	123.407	124.055	118.43	121.964	0.0121965
rumtor8_01642	1473	113.166	125.435	127.121	121.908	0.0121908
rumtor8_01729	879	108.201	138.569	118.727	121.832	0.0121833
rumtor8_00687	657	119.409	124.023	121.585	121.673	0.0121673
rumtor8_01127	1449	118.024	123.715	122.261	121.334	0.0121334
rumtor8_01566	438	117.571	123.46	122.076	121.035	0.0121036
rumtor8_01163	561	132.137	113.745	116.937	120.94	0.012094
rumtor8_00797	384	128.144	119.05	115.476	120.89	0.0120891
rumtor8_00779	750	112.231	134.324	116.1	120.885	0.0120886
rumtor8_01074	1269	119.235	120.583	122.597	120.805	0.0120805
rumtor8_01823	456	126.035	116.498	119.376	120.636	0.0120637
rumtor8_00149	243	120.348	118.452	122.39	120.397	0.0120397
rumtor8_01377	1212	116.659	123.634	120.213	120.169	0.0120169
rumtor8_02467	447	121.461	122.394	116.255	120.037	0.0120037
rumtor8_01659	936	120.087	118.485	119.068	119.213	0.0119214
rumtor8_01891	1410	115.247	122.034	120.008	119.096	0.0119097
rumtor8_00902	1503	119.875	122.72	113.797	118.797	0.0118798
rumtor8_01859	1758	109.72	127.071	119.521	118.771	0.0118771
rumtor8_02002	432	108.313	124.44	122.528	118.427	0.0118428
rumtor8_02168	4530	110.506	131.239	109.762	117.169	0.0117169
rumtor8_01987	1164	115.135	126.823	108.198	116.719	0.0116719
rumtor8_02612	1263	120.607	126.267	102.777	116.55	0.0116551
rumtor8_01037	585	129.976	111.43	107.184	116.197	0.0116197
rumtor8_01001	2454	112.591	120.829	113.887	115.769	0.0115769
rumtor8_02634	537	108.208	129.667	109.167	115.681	0.0115681
rumtor8_00234	375	126.472	86.9156	131.132	114.84	0.011484
rumtor8_01358	879	112.396	124.483	107.612	114.83	0.0114831
rumtor8_01614	864	119.498	120.275	104.137	114.637	0.0114637
rumtor8_00485	816	109.698	120.088	112.762	114.183	0.0114183
rumtor8_00308	2079	117.304	118.7	106.283	114.096	0.0114096
rumtor8_00873	2058	118.624	112.456	110.811	113.964	0.0113964
rumtor8_02667	1329	110.695	120.952	110.034	113.893	0.0113894
rumtor8_00543	1224	110.737	110.751	118.157	113.215	0.0113216
rumtor8_00309	2652	110.274	119.07	108.501	112.615	0.0112616
rumtor8_01016	783	111.561	102.849	123.411	112.607	0.0112608
rumtor8_01632	570	105.959	126.43	104.542	112.31	0.0112311
rumtor8_02013	1653	123.843	109.216	103.6	112.22	0.011222
rumtor8_00191	957	91.6759	125.948	118.363	111.995	0.0111996
rumtor8_01977	1068	107.149	106.219	121.643	111.67	0.0111671
rumtor8_02261	459	107.482	115.736	110.409	111.209	0.011121
rumtor8_01558	594	105.959	125.954	101.584	111.165	0.0111166
rumtor8_02374	1374	120.765	112.292	100.413	111.157	0.0111157
rumtor8_02466	627	104.032	112.742	116.615	111.13	0.011113
rumtor8_02608	729	104.127	117.29	110.902	110.773	0.0110774
rumtor8_00305	1230	108.233	109.866	113.391	110.497	0.0110497
rumtor8_01741	1839	116.295	112.9	100.829	110.008	0.0110009
rumtor8_00322	2244	109.302	111.293	109.425	110.007	0.0110007
rumtor8_01516	615	111.644	103.242	114.351	109.746	0.0109746
rumtor8_01907	1236	115.629	106.165	107.194	109.663	0.0109663
rumtor8_00938	567	115.714	104.889	107.936	109.513	0.0109513
rumtor8_01708	450	114.153	107.704	106.652	109.503	0.0109503
rumtor8_02044	2094	111.363	111.23	105.522	109.372	0.0109372
rumtor8_01774	879	100.824	119.547	107.123	109.165	0.0109165
rumtor8_00233	5733	117.037	89.7083	120.665	109.137	0.0109137
rumtor8_00438	543	101.393	115.957	109.938	109.096	0.0109096
rumtor8_01831	504	107.22	117.371	102.681	109.091	0.0109091
rumtor8_01733	2268	108.818	114.968	101.734	108.507	0.0108507
rumtor8_01506	972	103.604	125.311	96.4321	108.449	0.0108449
rumtor8_01547	396	105.317	122.391	97.3359	108.348	0.0108348
rumtor8_02674	1032	105.466	111.257	107.888	108.204	0.0108204
rumtor8_00180	216	92.4195	123.95	107.865	108.078	0.0108078
rumtor8_01734	1488	100.49	108.952	114.655	108.032	0.0108033
rumtor8_02222	465	108.01	105.14	110.369	107.84	0.010784
rumtor8_01876	510	93.9916	114.952	113.473	107.472	0.0107473
rumtor8_00971	933	102.484	109.339	109.094	106.972	0.0106973
rumtor8_02461	1197	102.294	112.453	104.677	106.475	0.0106475
rumtor8_00552	984	100.402	120.018	98.966	106.462	0.0106463
rumtor8_01284	465	105.275	117.657	95.8228	106.251	0.0106252
rumtor8_02523	996	104.682	112.091	101.331	106.035	0.0106035
rumtor8_02198	489	97.248	118.591	102.098	105.979	0.0105979
rumtor8_01887	1962	105.44	110.623	101.622	105.895	0.0105895
rumtor8_01348	477	103.16	113.144	100.84	105.715	0.0105715
rumtor8_01766	1047	100.19	115.627	101.112	105.643	0.0105644
rumtor8_00607	933	112.432	104.915	99.3123	105.553	0.0105554
rumtor8_00189	1911	111.315	109.201	95.3443	105.287	0.0105287
rumtor8_01033	861	95.1044	104.839	115.723	105.222	0.0105223
rumtor8_02196	435	99.382	123.825	91.3243	104.844	0.0104844
rumtor8_00899	2376	107.136	101.547	105.696	104.793	0.0104793
rumtor8_00200	657	104.894	120.319	89.0646	104.759	0.010476
rumtor8_01256	744	109.035	103.12	101.307	104.487	0.0104488
rumtor8_01543	1287	98.4008	111.167	102.613	104.06	0.0104061
rumtor8_01704	816	110.01	104.526	96.4467	103.661	0.0103661
rumtor8_01351	873	99.0404	117.702	93.7162	103.486	0.0103487
rumtor8_01152	633	108.269	99.4699	102.449	103.396	0.0103396
rumtor8_02372	1617	102.853	103.401	103.052	103.102	0.0103102
rumtor8_00641	1509	122.685	105.893	80.1878	102.922	0.0102922
rumtor8_02360	2454	106.373	103.063	99.3173	102.918	0.0102918
rumtor8_01270	708	104.522	98.4987	104.486	102.502	0.0102503
rumtor8_00488	783	101.331	98.93	107.093	102.451	0.0102452
rumtor8_00151	708	93.9261	106.122	106.609	102.219	0.010222
rumtor8_02557	1011	93.6964	110.742	101.952	102.13	0.0102131
rumtor8_01647	498	88.3415	110.073	107.583	101.999	0.0102
rumtor8_00898	702	103.966	98.4361	102.626	101.676	0.0101677
rumtor8_00491	1776	93.931	111.364	99.69	101.662	0.0101662
rumtor8_01253	375	103.416	102.154	99.3509	101.64	0.0101641
rumtor8_00746	648	110.276	100.433	93.9468	101.552	0.0101552
rumtor8_01177	687	101.424	96.8885	106.274	101.529	0.0101529
rumtor8_00334	762	85.935	117.071	100.886	101.298	0.0101298
rumtor8_00316	384	98.674	106.098	98.7	101.157	0.0101158
rumtor8_02444	345	101.352	96.6206	104.878	100.95	0.0100951
rumtor8_00265	723	95.3189	110.36	96.3785	100.686	0.0100686
rumtor8_01941	549	82.6825	116.231	102.674	100.529	0.010053
rumtor8_00479	1083	90.7547	97.9079	112.424	100.362	0.0100363
rumtor8_00632	4563	95.3559	103.921	101.273	100.183	0.0100184
rumtor8_00489	723	91.274	98.2116	110.932	100.139	0.010014
rumtor8_00299	4887	103.916	105.281	91.1318	100.11	0.010011
rumtor8_00153	612	99.7258	104.439	95.6134	99.9262	0.00999266
rumtor8_00950	642	104.572	100.383	93.3196	99.425	0.00994255
rumtor8_02646	1608	94.8093	103.256	99.0881	99.0512	0.00990516
rumtor8_01185	1548	92.8987	100.354	103.414	98.8889	0.00988893
rumtor8_01968	399	105.799	106.618	84.2258	98.8811	0.00988816
rumtor8_01546	1347	89.3923	104.958	101.469	98.6067	0.00986071
rumtor8_01568	2229	101.538	96.47	97.4932	98.5003	0.00985008
rumtor8_01038	1470	96.79	102.295	95.5354	98.2069	0.00982073
rumtor8_00292	1413	87.6465	104.4	102.429	98.1583	0.00981587
rumtor8_01379	5964	90.2461	108.839	93.8838	97.6563	0.00976567
rumtor8_00288	1137	89.0165	103.217	100.474	97.5691	0.00975696
rumtor8_01830	651	95.7046	103.059	93.8437	97.5358	0.00975363
rumtor8_00260	1305	97.5307	96.1729	98.5644	97.4227	0.00974231
rumtor8_00463	687	101.424	94.8861	95.6464	97.3189	0.00973193
rumtor8_00330	1062	80.816	109.709	100.291	96.9385	0.00969389
rumtor8_02209	837	85.9823	106.075	98.3883	96.8154	0.00968158
rumtor8_00994	972	98.6332	97.5484	93.1183	96.4333	0.00964337
rumtor8_01571	1989	95.251	99.0657	94.9522	96.4229	0.00964234
rumtor8_02527	222	96.222	109.159	83.6694	96.3503	0.00963507
rumtor8_02459	627	86.3893	98.5652	103.772	96.2421	0.00962425
rumtor8_01785	2634	101.614	95.3769	91.0628	96.018	0.00960184
rumtor8_01338	507	95.0493	98.5173	92.9673	95.5113	0.00955118
rumtor8_00867	1368	95.9205	94.1419	96.3798	95.4807	0.00954812
rumtor8_01946	645	90.0895	105.002	90.3886	95.1602	0.00951606
rumtor8_01697	1827	99.8691	93.8329	91.383	95.0283	0.00950288
rumtor8_02159	1569	95.9504	96.3802	91.2181	94.5162	0.00945166
rumtor8_01269	1104	96.8601	92.4989	93.4605	94.2732	0.00942736
rumtor8_01179	1716	93.5845	92.0706	96.5434	94.0662	0.00940666
rumtor8_00319	273	93.1505	95.3566	93.6026	94.0366	0.0094037
rumtor8_01957	564	99.8717	94.7525	87.1887	93.9376	0.00939381
rumtor8_01488	180	92.5373	102.295	85.8942	93.5755	0.0093576
rumtor8_01544	1251	92.3899	98.5478	89.7735	93.5704	0.00935708
rumtor8_00995	573	90.3145	104.345	85.8192	93.493	0.00934934
rumtor8_02368	984	88.6435	95.0683	96.6746	93.4621	0.00934626
rumtor8_02460	552	92.5987	96.0455	91.4182	93.3541	0.00933546
rumtor8_01627	774	92.488	106.506	81.0113	93.3352	0.00933356
rumtor8_00318	324	91.8309	97.0041	90.7986	93.2112	0.00932116
rumtor8_00803	333	85.1488	95.6535	98.6622	93.1548	0.00931553
rumtor8_01289	765	87.0939	100.704	91.6485	93.1489	0.00931494
rumtor8_01117	840	86.2807	105.067	88.0671	93.1382	0.00931386
rumtor8_00525	1344	86.6591	89.0516	103.613	93.1079	0.00931083
rumtor8_01740	954	95.4295	99.1671	84.4086	93.0017	0.00930021
rumtor8_02215	840	83.2533	98.3898	96.8866	92.8432	0.00928437
rumtor8_02221	972	86.86	99.7258	91.7928	92.7929	0.00927933
rumtor8_02297	303	82.6688	77.1841	117.644	92.4989	0.00924993
rumtor8_00970	6486	95.1178	96.8164	85.2188	92.3843	0.00923848
rumtor8_00957	987	91.7235	90.3834	94.9666	92.3579	0.00923583
rumtor8_01292	1404	87.3027	93.5369	95.9733	92.271	0.00922714
rumtor8_01363	1335	92.196	91.2373	92.8912	92.1082	0.00921086
rumtor8_01191	765	90.4181	89.9146	95.1573	91.83	0.00918304
rumtor8_00274	618	94.0255	89.0417	91.3842	91.4838	0.00914842
rumtor8_01958	258	83.2885	96.799	94.0508	91.3794	0.00913798
rumtor8_00262	1284	84.767	104.009	83.8706	90.8823	0.00908827
rumtor8_01111	279	83.3998	109.616	79.2751	90.7635	0.00907639
rumtor8_01076	768	83.608	93.0082	95.6244	90.7469	0.00907473
rumtor8_01249	753	86.6244	97.1095	87.9759	90.5699	0.00905704
rumtor8_02492	1428	89.8423	90.5569	89.6235	90.0076	0.0090008
rumtor8_00698	1515	90.0544	95.9039	83.6972	89.8852	0.00898856
rumtor8_01939	1431	85.0335	97.1704	87.0346	89.7462	0.00897466
rumtor8_00250	1407	80.5196	97.0229	91.5716	89.7047	0.00897051
rumtor8_00251	786	88.973	91.1475	87.5607	89.227	0.00892274
rumtor8_00252	669	86.8576	93.9591	84.8991	88.572	0.00885724
rumtor8_01290	762	85.1007	91.7963	88.3459	88.4143	0.00884147
rumtor8_00128	1386	87.5191	93.2247	83.5857	88.1098	0.00881102
rumtor8_00600	1008	89.0558	93.5396	80.6323	87.7426	0.0087743
rumtor8_01783	1704	95.7359	86.074	80.8408	87.5503	0.00875507
rumtor8_02665	1320	90.0649	86.9028	84.6741	87.2139	0.00872143
rumtor8_01485	597	89.2396	90.7557	80.0312	86.6755	0.00866759
rumtor8_00188	1398	85.6765	94.4683	79.6426	86.5958	0.00865962
rumtor8_02423	897	85.6175	88.3625	85.3436	86.4412	0.00864416
rumtor8_01892	486	79.7961	94.0645	83.7292	85.8633	0.00858636
rumtor8_01015	1110	85.5688	82.1794	88.796	85.5147	0.00855151
rumtor8_02154	2340	91.6679	83.618	81.214	85.5	0.00855003
rumtor8_02489	1086	75.1663	95.2014	85.7162	85.3613	0.00853617
rumtor8_01815	1326	78.63	96.9642	80.4043	85.3328	0.00853332
rumtor8_00140	1209	85.398	81.1394	89.0735	85.2036	0.0085204
rumtor8_02019	849	89.859	82.8881	82.5808	85.1093	0.00851097
rumtor8_01618	654	81.2674	95.9523	77.4886	84.9028	0.00849032
rumtor8_01599	1722	83.8809	87.4481	83.051	84.7933	0.00847937
rumtor8_00307	948	88.7907	85.7297	79.3932	84.6379	0.00846383
rumtor8_00253	1890	80.7977	95.1284	77.7706	84.5656	0.00845659
rumtor8_01883	1257	70.9089	90.5848	92.0783	84.524	0.00845244
rumtor8_01181	837	82.7921	86.6051	84.0213	84.4729	0.00844732
rumtor8_02615	1077	82.0516	85.4834	85.4356	84.3235	0.00843239
rumtor8_00953	1407	83.321	83.4848	84.9327	83.9128	0.00839132
rumtor8_02498	1101	82.6882	79.1988	89.4243	83.7704	0.00837708
rumtor8_01180	1779	80.2642	86.3712	84.1922	83.6092	0.00836096
rumtor8_02190	1479	83.2195	83.3559	83.7018	83.4257	0.00834261
rumtor8_00443	1743	80.0253	86.1516	83.8984	83.3584	0.00833588
rumtor8_01539	477	79.1691	86.7435	81.4824	82.465	0.00824654
rumtor8_02383	1008	80.4782	84.4061	81.591	82.1584	0.00821588
rumtor8_02670	552	73.4801	95.8538	75.6631	81.6657	0.0081666
rumtor8_01633	207	76.7817	87.9299	79.3588	81.3568	0.00813571
rumtor8_02633	1200	81.5882	86.5982	74.6206	80.9356	0.0080936
rumtor8_01259	576	81.8972	86.7158	74.1881	80.9337	0.00809341
rumtor8_00685	3396	82.0712	77.1234	83.5925	80.929	0.00809294
rumtor8_01735	462	88.0696	70.7775	83.8956	80.9142	0.00809146
rumtor8_01330	363	74.9592	76.0873	91.0999	80.7155	0.00807158
rumtor8_01190	603	75.6998	82.131	83.6863	80.5057	0.00805061
rumtor8_00217	1323	80.9227	82.0665	77.7462	80.2451	0.00802455
rumtor8_02654	543	89.4502	76.5898	74.3467	80.1289	0.00801293
rumtor8_00276	354	92.3098	77.125	70.6686	80.0344	0.00800348
rumtor8_01291	606	71.3385	91.5034	77.0709	79.9709	0.00799713
rumtor8_01622	510	74.2957	82.1681	82.1047	79.5229	0.00795232
rumtor8_00102	468	82.0501	78.9147	76.1668	79.0439	0.00790442
rumtor8_01226	228	77.5172	84.4724	73.4621	78.4839	0.00784843
rumtor8_01963	1629	85.6256	78.084	71.4467	78.3854	0.00783858
rumtor8_01182	927	79.6919	72.6032	82.35	78.215	0.00782154
rumtor8_01944	720	78.7626	75.1047	80.5258	78.131	0.00781314
rumtor8_02308	324	84.767	81	68.2647	78.0106	0.00780109
rumtor8_02247	2436	77.2507	76.8039	79.8647	77.9731	0.00779734
rumtor8_01885	321	83.9747	61.6474	87.6335	77.7519	0.00777522
rumtor8_01058	342	70.6391	75.1897	87.2755	77.7015	0.00777018
rumtor8_00261	600	74.383	86.9509	71.7574	77.6971	0.00776975
rumtor8_01702	786	78.7815	78.6265	75.1301	77.5127	0.0077513
rumtor8_00773	465	64.8057	91.0302	76.6582	77.4981	0.00774984
rumtor8_02524	495	77.8315	77.3895	76.7842	77.335	0.00773354
rumtor8_02203	510	73.5478	80.0932	77.6837	77.1082	0.00771086
rumtor8_00295	801	70.1629	89.0442	71.9806	77.0626	0.00770629
rumtor8_01362	369	73.7404	82.0197	73.9062	76.5554	0.00765558
rumtor8_01364	675	78.3623	75.0949	75.8732	76.4435	0.00764438
rumtor8_01879	591	66.0494	86.6635	76.4836	76.3988	0.00763992
rumtor8_02528	585	73.03	79.0504	76.7175	76.2659	0.00762663
rumtor8_00378	561	65.955	82.055	80.765	76.2583	0.00762587
rumtor8_01750	2061	68.9734	77.7367	81.9454	76.2185	0.00762189
rumtor8_00998	159	91.9642	73.8762	62.8	76.2134	0.00762138
rumtor8_01545	744	76.7346	74.9577	76.918	76.2034	0.00762038
rumtor8_02629	486	63.052	81.6532	83.0664	75.9239	0.00759242
rumtor8_00258	1245	75.6775	82.2781	69.595	75.8502	0.00758506
rumtor8_00772	1749	62.5938	88.0948	76.6123	75.7669	0.00757673
rumtor8_02373	1446	76.6772	78.379	71.8755	75.6439	0.00756442
rumtor8_00487	1671	69.168	80.3011	76.5903	75.3531	0.00753535
rumtor8_02152	804	73.0641	77.261	75.4512	75.2588	0.00752591
rumtor8_01943	1299	70.6718	77.147	76.0418	74.6202	0.00746205
rumtor8_00745	669	74.1236	70.8648	77.6771	74.2218	0.00742222
rumtor8_02464	468	76.0729	68.2872	78.0022	74.1208	0.00741211
rumtor8_01595	744	76.051	77.0912	68.4036	73.8486	0.0073849
rumtor8_00843	3423	76.1491	69.3118	75.5307	73.6639	0.00736642
rumtor8_02342	408	69.8081	82.7388	67.8943	73.4804	0.00734807
rumtor8_01639	978	62.2751	86.7789	70.4807	73.1782	0.00731785
rumtor8_01216	729	68.7205	83.3226	67.4546	73.1659	0.00731663
rumtor8_01169	1710	75.4723	70.5484	72.3947	72.8052	0.00728055
rumtor8_01366	1191	70.995	74.1025	73.2913	72.7963	0.00727966
rumtor8_00796	606	65.8832	80.502	70.3383	72.2412	0.00722415
rumtor8_01160	843	77.8287	67.5357	70.6869	72.0171	0.00720174
rumtor8_01796	1485	69.6117	71.9024	73.8198	71.778	0.00717783
rumtor8_02424	2940	70.9275	73.3919	70.4099	71.5764	0.00715767
rumtor8_01187	1479	71.3556	68.2588	73.7563	71.1236	0.00711239
rumtor8_00689	363	57.7957	82.5008	72.4658	70.9208	0.00709211
rumtor8_01667	723	65.9494	76.9885	68.7569	70.5649	0.00705653
rumtor8_02668	921	57.4317	75.8338	77.9902	70.4186	0.00704189
rumtor8_02433	714	59.3013	78.2554	73.6837	70.4135	0.00704138
rumtor8_02199	1059	67.7175	75.6447	67.8272	70.3965	0.00703968
rumtor8_02593	1170	68.4656	71.6338	70.6608	70.2534	0.00702537
rumtor8_02497	1287	67.3789	66.6016	76.2503	70.0769	0.00700772
rumtor8_00277	324	71.8165	69.5686	68.596	69.9937	0.0069994
rumtor8_00872	1017	71.8894	67.5308	70.1005	69.8402	0.00698406
rumtor8_01782	2040	70.9923	68.7847	69.2101	69.6624	0.00696627
rumtor8_02027	525	71.9308	64.5014	71.374	69.2687	0.0069269
rumtor8_00275	573	71.009	71.4718	65.2076	69.2295	0.00692298
rumtor8_02613	741	71.3827	79.6883	56.5093	69.1934	0.00691938
rumtor8_00690	348	63.5752	79.367	63.8653	68.9358	0.00689361
rumtor8_01918	804	58.3564	68.1792	80.2587	68.9314	0.00689318
rumtor8_00283	534	70.4804	69.9539	66.1498	68.8614	0.00688617
rumtor8_00434	1251	68.4031	73.1707	64.9699	68.8479	0.00688482
rumtor8_02229	1296	65.3412	71.8549	69.3417	68.8459	0.00688462
rumtor8_00051	2319	69.5791	69.5901	67.2727	68.814	0.00688143
rumtor8_01789	3366	70.7147	70.737	64.9757	68.8091	0.00688094
rumtor8_01168	1176	72.4412	67.5789	66.2831	68.7677	0.0068768
rumtor8_02491	906	68.0662	72.7676	65.4161	68.75	0.00687503
rumtor8_00216	1011	69.2976	74.6306	61.7019	68.5434	0.00685437
rumtor8_01271	144	67.1072	74.2228	64.1224	68.4841	0.00684844
rumtor8_01790	1233	69.0923	71.9216	64.2639	68.4259	0.00684262
rumtor8_01822	615	67.1933	74.506	62.5002	68.0665	0.00680668
rumtor8_02341	618	67.0729	77.7402	58.3747	67.7293	0.00677296
rumtor8_01355	1095	72.5745	65.1365	65.3031	67.6713	0.00676717
rumtor8_00927	651	64.8448	77.8633	59.8686	67.5256	0.00675259
rumtor8_00190	720	65.3412	68.1968	68.8943	67.4774	0.00674777
rumtor8_01170	966	67.2607	67.4811	66.688	67.1433	0.00671436
rumtor8_01186	924	60.6854	72.3808	67.7439	66.9367	0.0066937
rumtor8_01189	957	66.6975	67.1205	66.7542	66.8574	0.00668577
rumtor8_00634	693	58.1626	77.2673	65.0713	66.8338	0.00668341
rumtor8_02045	387	69.982	63.4389	66.8621	66.761	0.00667613
rumtor8_01940	738	63.4029	73.1294	63.7223	66.7516	0.00667519
rumtor8_00955	489	70.4658	64.2726	65.4306	66.723	0.00667233
rumtor8_00336	231	61.6487	71.4646	66.9305	66.6813	0.00666816
rumtor8_02303	2241	68.0859	74.0428	57.5886	66.5724	0.00665727
rumtor8_02051	504	66.6026	65.2993	67.5309	66.4776	0.00664779
rumtor8_00159	495	68.841	68.8381	61.1671	66.2821	0.00662824
rumtor8_01162	492	65.1258	67.107	65.9046	66.0458	0.00660461
rumtor8_00975	1539	69.5651	69.4482	58.8116	65.9416	0.00659419
rumtor8_00680	336	55.6283	75.9025	65.1875	65.5728	0.00655731
rumtor8_01285	264	64.5385	72.1518	59.7843	65.4915	0.00654918
rumtor8_00672	588	60.7641	65.3293	70.3003	65.4645	0.00654648
rumtor8_01453	1038	61.7378	66.1646	68.1651	65.3558	0.00653561
rumtor8_01724	96	70.1976	61.7299	63.7496	65.2257	0.0065226
rumtor8_02454	891	59.3654	71.1422	65.0713	65.193	0.00651933
rumtor8_01857	195	67.8136	75.4325	52.3074	65.1845	0.00651848
rumtor8_02028	609	59.2951	69.5058	66.4657	65.0889	0.00650892
rumtor8_01679	1200	63.8931	68.6083	61.8259	64.7758	0.00647761
rumtor8_01952	3720	59.4052	69.2683	65.2288	64.6341	0.00646344
rumtor8_01153	453	69.61	61.9051	61.3868	64.3006	0.00643009
rumtor8_00150	1104	60.6959	67.7686	63.8955	64.12	0.00641203
rumtor8_02275	510	62.0793	72.4159	57.4733	63.9895	0.00639898
rumtor8_02377	1290	64.4623	66.2007	61.0914	63.9181	0.00639184
rumtor8_02238	783	61.7078	74.8732	54.9865	63.8558	0.00638561
rumtor8_01603	519	52.4281	68.9172	70.1304	63.8252	0.00638255
rumtor8_01954	990	65.7586	67.8761	57.0459	63.5602	0.00635605
rumtor8_01953	1206	63.9969	65.0204	61.3403	63.4525	0.00634528
rumtor8_01464	954	64.3749	63.4492	61.1118	62.9786	0.00629789
rumtor8_00445	1131	61.4954	64.8409	62.0853	62.8072	0.00628075
rumtor8_00268	420	63.2725	60.4701	64.165	62.6358	0.00626361
rumtor8_02142	1143	59.6261	68.6042	59.3669	62.5324	0.00625327
rumtor8_00226	639	69.0473	63.4273	54.944	62.4729	0.00624732
rumtor8_01795	309	59.2546	66.4388	61.5019	62.3984	0.00623987
rumtor8_00683	3594	62.903	60.7435	63.2735	62.3067	0.00623069
rumtor8_02158	681	66.4692	62.9342	57.3889	62.2641	0.00622644
rumtor8_02560	729	61.5694	62.4194	62.7416	62.2435	0.00622438
rumtor8_02113	1263	57.2831	69.2078	59.422	61.971	0.00619713
rumtor8_01784	1161	65.1632	59.1549	61.4983	61.9388	0.00619391
rumtor8_00130	504	61.8092	68.6587	55.1751	61.881	0.00618813
rumtor8_00921	213	69.2463	57.6311	58.4726	61.7833	0.00617836
rumtor8_01769	1173	58.5347	66.3083	60.2284	61.6905	0.00616908
rumtor8_01536	624	57.0547	69.3613	58.5016	61.6392	0.00616395
rumtor8_02432	2079	59.447	63.3714	61.0431	61.2872	0.00612874
rumtor8_00129	2328	60.6805	66.6392	56.405	61.2415	0.00612418
rumtor8_02201	822	56.4597	71.8358	54.99	61.0952	0.00610955
rumtor8_01851	2541	58.0959	59.5122	65.1136	60.9072	0.00609075
rumtor8_00254	768	61.7541	64.899	54.9421	60.5317	0.0060532
rumtor8_02422	768	57.7806	63.2455	60.2545	60.4269	0.00604272
rumtor8_00599	1350	56.888	63.0232	61.1598	60.357	0.00603573
rumtor8_00259	663	59.8355	64.962	56.194	60.3305	0.00603308
rumtor8_00444	1293	63.231	60.9728	56.7147	60.3062	0.00603065
rumtor8_02050	516	59.1397	61.9349	59.51	60.1949	0.00601952
rumtor8_02594	1695	59.4119	58.8111	61.7602	59.9944	0.00599947
rumtor8_02638	1950	57.1199	63.385	59.1348	59.8799	0.00598802
rumtor8_00747	666	57.4659	64.8283	57.0693	59.7878	0.00597881
rumtor8_01296	1350	61.6915	57.9281	59.7283	59.7826	0.00597829
rumtor8_01155	1056	52.0161	60.3269	65.6814	59.3415	0.00593417
rumtor8_01040	780	54.4465	70.4127	52.0321	58.9638	0.0058964
rumtor8_01091	1551	62.5505	61.4058	52.6801	58.8788	0.00588791
rumtor8_00694	327	52.8821	61.8108	61.7282	58.807	0.00588073
rumtor8_01378	585	51.0775	65.8452	59.4652	58.796	0.00587962
rumtor8_01276	816	55.94	62.3783	57.4996	58.606	0.00586062
rumtor8_01752	813	57.2412	58.9639	59.2966	58.5005	0.00585008
rumtor8_01402	1317	52.4242	62.1115	60.8173	58.451	0.00584513
rumtor8_00856	1320	56.2544	61.2488	57.3441	58.2825	0.00582827
rumtor8_02519	1383	68.1262	57.0049	49.6857	58.2723	0.00582725
rumtor8_00300	735	55.531	64.5014	54.3412	58.1245	0.00581248
rumtor8_01673	570	65.1367	54.5822	54.6257	58.1149	0.00581151
rumtor8_02287	552	62.8842	50.9942	60.1026	57.9937	0.00579939
rumtor8_02288	423	44.7882	61.7924	67.2635	57.948	0.00579483
rumtor8_02052	1845	60.3706	59.8801	53.131	57.7939	0.00577942
rumtor8_00232	411	53.5207	47.1181	72.6234	57.7541	0.00577544
rumtor8_02520	297	59.08	59.8593	53.5031	57.4808	0.00574811
rumtor8_00329	1806	56.0419	58.8294	56.2997	57.057	0.00570573
rumtor8_00701	876	54.1405	60.7634	56.1352	57.0131	0.00570133
rumtor8_01955	714	54.1369	61.6558	54.8869	56.8932	0.00568934
rumtor8_01057	393	49.1778	59.5084	61.4701	56.7187	0.0056719
rumtor8_00131	522	56.0241	66.8994	47.1019	56.6751	0.00566754
rumtor8_02680	465	59.0634	54.8457	56.1083	56.6725	0.00566727
rumtor8_01942	1377	55.3109	57.1765	57.1536	56.547	0.00565473
rumtor8_01931	249	50.0431	54.3988	64.6794	56.3738	0.0056374
rumtor8_00827	1773	41.738	43.8689	83.3266	56.3112	0.00563114
rumtor8_00771	894	43.948	61.3156	63.4118	56.2251	0.00562254
rumtor8_02364	576	59.381	63.5671	45.4822	56.1434	0.00561437
rumtor8_01384	1122	56.4358	55.4578	56.459	56.1175	0.00561178
rumtor8_02123	267	50.003	55.8839	62.3296	56.0721	0.00560724
rumtor8_01183	480	57.7475	55.7773	54.1312	55.8854	0.00558856
rumtor8_01803	921	63.3681	51.8198	52.4598	55.8826	0.00558828
rumtor8_02351	432	57.983	58.3004	50.7014	55.6616	0.00556619
rumtor8_01207	1887	54.5123	52.715	58.2642	55.1638	0.00551641
rumtor8_02187	1719	54.8101	55.2198	55.0892	55.0397	0.00550399
rumtor8_00643	1626	55.8336	59.875	49.0616	54.9234	0.00549237
rumtor8_00777	1053	55.7868	51.5546	56.9977	54.7797	0.00547799
rumtor8_01797	3201	57.0012	54.6469	51.3192	54.3224	0.00543227
rumtor8_02614	1890	54.2239	56.1588	52.4341	54.2723	0.00542725
rumtor8_00954	1041	56.552	51.4373	54.5605	54.1833	0.00541835
rumtor8_01727	336	49.952	58.5804	54.0034	54.1786	0.00541788
rumtor8_01497	960	55.3634	52.5806	54.4668	54.1369	0.00541372
rumtor8_02600	1467	50.5308	59.5838	52.1103	54.075	0.00540752
rumtor8_01685	582	52.8701	58.7297	49.9943	53.8647	0.00538649
rumtor8_00152	666	58.8023	54.0236	48.5251	53.7836	0.00537839
rumtor8_02453	2391	52.647	55.7217	52.6286	53.6658	0.0053666
rumtor8_00157	990	57.025	56.0112	47.1767	53.4043	0.00534046
rumtor8_02661	297	56.9394	58.434	44.4654	53.2796	0.00532799
rumtor8_02200	711	47.7485	60.2787	51.0412	53.0228	0.0053023
rumtor8_01538	1533	51.1754	55.0167	52.8084	53.0002	0.00530004
rumtor8_01765	375	49.1648	58.9785	50.1049	52.7494	0.00527497
rumtor8_02030	345	47.9118	52.4512	57.574	52.6457	0.00526459
rumtor8_02635	675	52.5555	57.5361	47.2418	52.4445	0.00524447
rumtor8_00682	267	57.1463	54.2985	45.8424	52.4291	0.00524293
rumtor8_01671	1995	50.2228	53.9987	52.9035	52.375	0.00523753
rumtor8_02144	1371	55.182	49.8624	52.0001	52.3482	0.00523484
rumtor8_00985	1590	47.9813	51.3805	56.9927	52.1182	0.00521184
rumtor8_00301	849	51.0698	49.1097	55.6441	51.9412	0.00519414
rumtor8_02061	576	55.6283	52.7276	46.9734	51.7764	0.00517767
rumtor8_01751	960	45.8271	55.7773	53.4602	51.6882	0.00516885
rumtor8_01768	507	51.4119	54.8942	48.7073	51.6711	0.00516713
rumtor8_00721	111	43.529	50.5279	60.9384	51.6651	0.00516653
rumtor8_01013	1098	46.0891	56.67	51.9237	51.561	0.00515612
rumtor8_02336	228	46.2872	47.3417	60.7475	51.4588	0.00514591
rumtor8_02366	1980	52.4014	50.5597	51.3521	51.4377	0.0051438
rumtor8_02343	1209	54.1625	51.9923	47.5118	51.2222	0.00512224
rumtor8_02367	897	50.4633	49.0772	53.8634	51.1346	0.00511348
rumtor8_00858	198	51.3739	56.6525	45.0077	51.0114	0.00510116
rumtor8_00897	1407	52.5953	50.0909	50.2118	50.966	0.00509662
rumtor8_02610	1359	46.6873	51.7822	54.2764	50.9153	0.00509155
rumtor8_01878	867	47.2231	51.8738	53.1266	50.7412	0.00507414
rumtor8_01487	432	53.8623	48.747	48.4646	50.358	0.00503582
rumtor8_01496	801	49.368	51.2599	50.1317	50.2532	0.00502535
rumtor8_00303	351	35.1384	57.5844	57.8134	50.1787	0.0050179
rumtor8_00609	684	48.1461	53.6849	47.562	49.7977	0.00497979
rumtor8_00615	1317	55.1275	47.0858	46.3874	49.5336	0.00495338
rumtor8_02513	1188	53.5145	47.4777	47.0864	49.3595	0.00493597
rumtor8_02254	2481	45.971	52.2502	48.8153	49.0122	0.00490124
rumtor8_00633	453	43.7869	46.4872	56.4095	48.8945	0.00488948
rumtor8_01684	3348	49.6373	49.9402	46.5324	48.7033	0.00487035
rumtor8_00554	1272	50.6802	50.8315	44.3145	48.6087	0.0048609
rumtor8_00273	294	53.1956	41.0333	51.1275	48.4521	0.00484523
rumtor8_00526	825	44.8494	43.2269	57.2628	48.4464	0.00484466
rumtor8_00594	1647	52.3424	49.9236	42.8949	48.387	0.00483872
rumtor8_02031	2877	47.9521	48.4055	48.6271	48.3282	0.00483284
rumtor8_00582	2184	43.7225	43.0752	57.3709	48.0562	0.00480564
rumtor8_00644	1944	50.8209	47.9032	45.2336	47.9859	0.00479862
rumtor8_00669	2793	49.9861	49.8234	43.1701	47.6598	0.00476601
rumtor8_01674	759	53.44	42.8031	46.2572	47.5001	0.00475003
rumtor8_00504	1374	50.1569	47.7511	43.3691	47.0923	0.00470926
rumtor8_01634	2064	42.6299	48.3482	50.2506	47.0762	0.00470765
rumtor8_02157	390	44.3396	45.0424	50.9308	46.771	0.00467712
rumtor8_01354	534	40.9548	46.768	52.4775	46.7335	0.00467337
rumtor8_00160	774	43.6977	47.8526	48.5513	46.7005	0.00467007
rumtor8_01095	276	49.2938	47.5435	43.1805	46.6726	0.00466728
rumtor8_00646	1032	49.1599	48.3995	41.8235	46.461	0.00464612
rumtor8_00645	978	48.494	49.7734	41.0588	46.4421	0.00464423
rumtor8_01499	195	43.6876	48.8412	45.7001	46.0763	0.00460765
rumtor8_01771	1179	42.4913	50.443	45.2602	46.0648	0.00460651
rumtor8_00279	1587	46.7901	45.4764	45.5315	45.9327	0.00459329
rumtor8_01884	597	43.4484	42.5418	51.7955	45.9285	0.00459288
rumtor8_00493	1536	40.2312	50.9134	46.3443	45.8296	0.00458298
rumtor8_01950	597	47.0691	49.1003	41.1846	45.7847	0.00457849
rumtor8_01254	1575	40.8496	48.6448	47.719	45.7378	0.0045738
rumtor8_00863	897	43.234	46.7177	47.0407	45.6641	0.00456643
rumtor8_01728	414	42.3835	48.5659	45.9036	45.6177	0.00456179
rumtor8_02153	480	49.2708	47.1792	40.0392	45.4964	0.00454966
rumtor8_00986	1053	41.659	41.4045	53.1231	45.3955	0.00453957
rumtor8_02312	174	43.845	49.2622	42.5769	45.228	0.00452282
rumtor8_01787	1452	45.7987	44.53	44.8844	45.0711	0.00450713
rumtor8_02062	1467	46.7172	45.0846	43.0349	44.9456	0.00449458
rumtor8_00505	843	48.8692	42.6805	43.049	44.8662	0.00448664
rumtor8_01889	735	45.1514	46.0724	43.2392	44.821	0.00448212
rumtor8_00454	1473	44.3689	40.9497	48.6909	44.6698	0.004467
rumtor8_02350	555	48.5692	44.0451	41.206	44.6068	0.0044607
rumtor8_00471	1296	41.5005	44.501	47.3876	44.463	0.00444632
rumtor8_02353	4005	45.4313	46.5567	41.3654	44.4511	0.00444513
rumtor8_02619	2076	42.8735	47.7629	42.6161	44.4175	0.00444177
rumtor8_01691	615	47.1387	45.0822	41.0267	44.4158	0.00444161
rumtor8_01933	1422	44.7977	41.6742	46.6619	44.3779	0.00443781
rumtor8_02255	642	48.127	44.1752	40.4719	44.2581	0.00442583
rumtor8_02429	912	46.2872	44.905	41.4402	44.2108	0.0044211
rumtor8_01142	411	48.8802	44.2859	39.4465	44.2042	0.00442044
rumtor8_01380	249	46.9793	44.199	41.3948	44.191	0.00441912
rumtor8_01109	810	46.7788	46.379	39.2356	44.1312	0.00441314
rumtor8_02349	546	44.9451	46.7092	40.7053	44.1199	0.00441201
rumtor8_02583	813	42.8527	46.2079	42.9207	43.9938	0.0043994
rumtor8_00842	1422	47.3908	40.6323	43.7927	43.9386	0.00439388
rumtor8_00681	765	43.3807	43.989	44.3506	43.9068	0.0043907
rumtor8_01858	192	47.6814	42.9904	40.8221	43.8313	0.00438315
rumtor8_02006	822	39.4445	41.0674	50.8103	43.7741	0.00437743
rumtor8_01699	1020	45.1259	45.5452	40.6313	43.7675	0.00437677
rumtor8_00212	300	38.1451	46.5619	46.526	43.7444	0.00437446
rumtor8_00566	306	42.3835	47.3781	41.4032	43.7216	0.00437218
rumtor8_02376	1110	39.2906	47.9538	43.8176	43.6874	0.00436876
rumtor8_02139	462	44.8604	44.6654	40.902	43.4759	0.00434761
rumtor8_01260	732	42.2098	47.996	40.0429	43.4162	0.00434164
rumtor8_02441	708	43.2814	37.0678	49.8926	43.414	0.00434142
rumtor8_02490	705	41.6621	45.6313	42.9471	43.4135	0.00434137
rumtor8_02304	375	37.9756	47.6907	44.3787	43.3483	0.00433485
rumtor8_01567	576	40.3968	43.909	44.3637	42.8898	0.004289
rumtor8_02049	6465	43.9569	44.5552	40.0906	42.8675	0.00428677
rumtor8_01990	1836	49.5859	38.2137	40.5261	42.7752	0.00427754
rumtor8_01894	489	37.9631	48.9078	41.0588	42.6432	0.00426434
rumtor8_01206	369	39.9714	42.4438	45.3912	42.6021	0.00426023
rumtor8_02216	1281	37.1228	43.3699	45.8471	42.1133	0.00421135
rumtor8_01767	1227	39.4819	44.3299	42.1771	41.9963	0.00419965
rumtor8_00864	180	38.8515	49.9718	36.9822	41.9352	0.00419354
rumtor8_00635	918	35.5966	45.8795	44.0933	41.8565	0.00418567
rumtor8_01077	714	37.041	47.1311	41.3531	41.8417	0.00418419
rumtor8_01188	1158	38.211	44.7781	42.1868	41.7253	0.00417255
rumtor8_01492	1854	41.2862	44.4067	39.1481	41.6137	0.00416138
rumtor8_02660	1287	45.9401	43.0855	35.6224	41.5493	0.00415495
rumtor8_01703	687	41.273	39.8953	43.4472	41.5385	0.00415387
rumtor8_01779	900	41.112	41.8587	41.6348	41.5352	0.00415354
rumtor8_02054	624	41.5684	44.2623	38.5423	41.4577	0.00414579
rumtor8_01523	426	37.0109	42.9749	44.3585	41.4481	0.00414483
rumtor8_00592	288	33.5536	33.8044	56.6663	41.3414	0.00413416
rumtor8_01875	1434	41.0535	43.5393	38.7093	41.1007	0.00411009
rumtor8_00776	1137	43.2781	36.7634	43.2493	41.0969	0.00410971
rumtor8_01526	666	48.8746	35.7509	38.5299	41.0518	0.0041052
rumtor8_00585	666	40.0925	43.2188	39.8196	41.0436	0.00410438
rumtor8_00840	828	35.4731	38.5971	48.886	40.9854	0.00409856
rumtor8_00595	600	46.198	36.3324	39.5471	40.6925	0.00406927
rumtor8_01640	357	35.6164	42.0919	43.0072	40.2385	0.00402387
rumtor8_02029	1965	36.1716	41.0904	43.4389	40.2336	0.00402338
rumtor8_02514	2316	42.5482	38.8839	39.1735	40.2018	0.0040202
rumtor8_01261	870	42.2373	39.1665	39.1213	40.1751	0.00401753
rumtor8_01489	1263	38.2559	45.161	36.8944	40.1038	0.00401039
rumtor8_01666	267	39.5262	42.4083	37.7999	39.9115	0.00399116
rumtor8_00206	294	35.8962	46.4324	37.25	39.8595	0.00398597
rumtor8_00297	912	38.898	40.9598	39.6743	39.844	0.00398442
rumtor8_00207	315	33.5031	43.6728	41.9245	39.7002	0.00397003
rumtor8_02102	681	34.5416	40.8684	43.5147	39.6415	0.00396417
rumtor8_01527	2379	41.2076	39.0107	38.5874	39.6019	0.00396021
rumtor8_02053	1734	40.6969	40.4006	37.523	39.5402	0.00395403
rumtor8_01478	552	36.3945	40.2586	41.819	39.4907	0.00394909
rumtor8_01753	1116	34.2942	45.6099	38.4831	39.4624	0.00394626
rumtor8_01373	2103	38.3326	30.9467	48.3487	39.2093	0.00392095
rumtor8_00256	1044	35.4414	41.5587	40.4172	39.1391	0.00391392
rumtor8_01524	693	41.833	39.3972	36.0991	39.1098	0.00391099
rumtor8_00612	843	39.0652	38.6635	39.4828	39.0705	0.00390707
rumtor8_01498	360	35.6728	44.3867	36.9822	39.0139	0.00390141
rumtor8_00103	417	39.0294	34.0053	43.5135	38.8494	0.00388496
rumtor8_01793	492	36.6979	42.5871	37.0986	38.7945	0.00387947
rumtor8_02011	1236	38.5772	41.7811	35.8761	38.7448	0.0038745
rumtor8_00855	480	35.7611	37.6993	42.4997	38.6534	0.00386535
rumtor8_00996	1164	40.4172	38.7289	36.7116	38.6193	0.00386194
rumtor8_02664	207	37.4695	41.9201	36.3079	38.5658	0.0038566
rumtor8_01014	339	35.6321	42.4539	37.3728	38.4863	0.00384865
rumtor8_00225	411	45.4772	38.3639	31.6095	38.4835	0.00384837
rumtor8_02425	1083	37.1002	35.7628	42.3324	38.3985	0.00383986
rumtor8_01009	387	33.8411	38.2821	43.0026	38.3752	0.00383754
rumtor8_02143	1470	37.6262	40.8893	36.2275	38.2476	0.00382478
rumtor8_00829	309	34.1537	42.8085	37.5266	38.1629	0.00381631
rumtor8_02055	168	36.3287	39.0536	38.9847	38.1223	0.00381225
rumtor8_02256	870	29.9607	41.9641	42.2066	38.0438	0.0038044
rumtor8_00583	180	28.962	32.3347	52.4909	37.9292	0.00379294
rumtor8_01986	1341	34.9877	41.9029	36.3497	37.7468	0.00377469
rumtor8_00551	2364	36.6284	38.6315	37.5605	37.6068	0.0037607
rumtor8_01764	546	32.1369	42.4453	38.149	37.5771	0.00375772
rumtor8_02298	2112	33.8947	36.4767	42.1439	37.5051	0.00375053
rumtor8_00492	1002	39.8455	39.393	33.2176	37.4854	0.00374856
rumtor8_00860	183	28.4873	41.6351	42.243	37.4551	0.00374553
rumtor8_00749	243	33.4882	45.7258	33.1382	37.4507	0.00374509
rumtor8_00202	1254	31.0271	43.9662	37.0735	37.3556	0.00373558
rumtor8_01026	483	41.5937	34.3978	35.7892	37.2603	0.00372604
rumtor8_02431	480	35.7611	41.4472	34.4471	37.2185	0.00372186
rumtor8_02430	1050	31.8482	39.3055	40.2885	37.1474	0.00371476
rumtor8_00255	579	34.2582	40.5745	35.6038	36.8121	0.00368123
rumtor8_01102	1197	37.1785	36.3351	36.0583	36.524	0.00365241
rumtor8_02269	93	45.1179	27.3091	36.9437	36.4569	0.00364571
rumtor8_00775	237	34.336	42.8649	32.165	36.4553	0.00364555
rumtor8_01711	954	39.4513	30.9481	37.815	36.0715	0.00360717
rumtor8_02145	591	36.1443	35.8114	36.1526	36.0361	0.00360362
rumtor8_01932	1059	35.7798	32.1765	39.8447	35.9337	0.00359338
rumtor8_00614	726	40.1067	34.5454	32.9793	35.8771	0.00358773
rumtor8_02681	471	28.0757	42.9132	36.4731	35.8207	0.00358208
rumtor8_01989	2325	41.6178	31.3599	34.4039	35.7939	0.0035794
rumtor8_00257	534	35.7164	36.2651	35.1861	35.7225	0.00357227
rumtor8_02046	483	26.8516	42.9425	37.3453	35.7132	0.00357133
rumtor8_02357	891	37.1034	38.5997	31.3306	35.6779	0.00356781
rumtor8_02181	1011	32.951	36.1116	37.7008	35.5878	0.00355879
rumtor8_00811	531	35.1998	33.4806	38.0134	35.5646	0.00355648
rumtor8_01228	225	32.7766	43.74	30.063	35.5265	0.00355267
rumtor8_02426	984	35.9226	34.7365	35.7892	35.4828	0.00354829
rumtor8_02340	624	34.029	37.9876	34.0686	35.3618	0.00353619
rumtor8_01477	858	31.1207	34.9042	39.9188	35.3146	0.00353147
rumtor8_02244	1428	38.6438	32.4582	34.7366	35.2795	0.00352797
rumtor8_01311	975	33.646	40.1583	31.8249	35.2097	0.00352099
rumtor8_00679	216	33.5536	38.2137	32.3097	34.6923	0.00346925
rumtor8_01896	531	36.1577	36.4699	31.3409	34.6562	0.00346563
rumtor8_01758	1215	28.6743	39.5419	35.6125	34.6096	0.00346097
rumtor8_02318	636	37.1855	34.2759	32.2441	34.5685	0.00345686
rumtor8_01852	312	36.2705	33.2392	33.3804	34.2967	0.00342968
rumtor8_02572	417	40.554	28.6762	33.472	34.234	0.00342342
rumtor8_02137	969	31.7548	38.1136	32.576	34.1481	0.00341483
rumtor8_02280	1650	32.2114	33.7991	36.3749	34.1285	0.00341286
rumtor8_01024	1899	39.9061	30.9276	31.4923	34.1087	0.00341088
rumtor8_02606	216	32.9649	33.3145	34.7951	33.6915	0.00336917
rumtor8_00608	432	31.7876	34.2944	34.7951	33.6257	0.00336258
rumtor8_02204	372	28.0278	30.1538	42.4276	33.5364	0.00335365
rumtor8_01462	789	33.0366	37.8225	29.5295	33.4629	0.0033463
rumtor8_01494	501	33.2469	34.2181	32.3603	33.2751	0.00332753
rumtor8_01719	1038	33.3188	32.2157	34.2377	33.2574	0.00332576
rumtor8_00878	1374	31.8339	35.9674	31.8821	33.2278	0.00332279
rumtor8_01799	1296	32.9649	36.0091	30.1558	33.0433	0.00330434
rumtor8_00956	1725	29.9264	35.8263	33.2373	32.9967	0.00329968
rumtor8_01501	207	34.3982	34.763	29.565	32.9087	0.00329089
rumtor8_00584	1311	35.0124	29.7853	33.9056	32.9011	0.00329013
rumtor8_01174	474	33.263	33.2649	30.5794	32.3691	0.00323693
rumtor8_01503	246	28.9448	36.9949	30.9882	32.3093	0.00323095
rumtor8_02140	405	26.6859	39.1936	31.0173	32.2989	0.00322991
rumtor8_00854	234	37.4931	30.7519	27.989	32.078	0.00320781
rumtor8_01629	123	31.0123	32.6932	32.2976	32.001	0.00320012
rumtor8_01945	666	36.0832	31.7786	28.051	31.9709	0.00319711
rumtor8_02175	1518	28.5628	34.1588	32.2528	31.6581	0.00316583
rumtor8_00692	171	33.4606	23.5161	37.6729	31.5499	0.003155
rumtor8_02592	957	30.9572	33.2838	30.404	31.5484	0.00315485
rumtor8_00704	324	25.901	37.8871	30.8185	31.5355	0.00315357
rumtor8_02138	468	31.2442	37.5354	25.6948	31.4915	0.00314916
rumtor8_01175	648	27.8632	34.7843	31.8127	31.4867	0.00314869
rumtor8_00156	1278	29.3501	35.2742	29.6563	31.4269	0.0031427
rumtor8_02281	372	32.1294	34.1363	27.9964	31.4207	0.00314209
rumtor8_01048	417	29.8819	34.7667	29.3523	31.3336	0.00313338
rumtor8_00201	492	33.3382	33.1233	27.0602	31.1739	0.0031174
rumtor8_02356	882	31.7155	32.0347	29.3374	31.0292	0.00310294
rumtor8_01398	942	29.8304	31.9041	31.1161	30.9502	0.00309503
rumtor8_02355	1194	33.9707	34.7424	23.9194	30.8775	0.00308777
rumtor8_01802	1926	31.7546	29.7798	30.9393	30.8246	0.00308247
rumtor8_01678	465	26.5239	39.143	26.5533	30.7401	0.00307402
rumtor8_02273	750	42.3835	33.581	16.1767	30.7138	0.00307139
rumtor8_02218	945	29.4666	31.3548	31.2446	30.6887	0.00306888
rumtor8_02390	741	30.5436	30.9899	29.8485	30.4607	0.00304608
rumtor8_02585	936	28.799	33.2392	29.2508	30.4297	0.00304298
rumtor8_01951	618	29.2158	36.9865	25.0177	30.4067	0.00304068
rumtor8_00876	405	32.0231	31.0936	28.1012	30.4059	0.00304061
rumtor8_01991	552	27.1807	34.5074	29.3705	30.3529	0.0030353
rumtor8_01528	1041	31.6349	28.26	31.148	30.3476	0.00303478
rumtor8_02219	1938	31.8204	28.3395	30.6923	30.2841	0.00302842
rumtor8_01992	717	27.3099	30.8465	31.1471	29.7678	0.0029768
rumtor8_00580	210	23.0082	22.1724	43.9696	29.7167	0.00297169
rumtor8_00002	420	29.9712	27.9674	30.9321	29.6236	0.00296237
rumtor8_02408	618	34.5652	29.9659	24.3228	29.618	0.00296181
rumtor8_01039	12324	27.9393	29.6327	31.2241	29.5987	0.00295988
rumtor8_00670	603	35.2141	27.9035	25.6401	29.5859	0.0029586
rumtor8_00671	270	30.6103	30.179	27.8361	29.5418	0.00295419
rumtor8_01231	585	31.7333	30.571	26.2454	29.5166	0.00295167
rumtor8_01574	3024	26.4897	31.9148	30.1439	29.5161	0.00295163
rumtor8_00425	315	30.2739	27.5475	30.6765	29.4993	0.00294994
rumtor8_02122	312	25.6746	34.935	27.8743	29.4947	0.00294948
rumtor8_02311	321	29.3119	29.9996	29.0997	29.4704	0.00294705
rumtor8_01392	396	28.8978	29.3952	29.8244	29.3725	0.00293726
rumtor8_02656	339	31.5063	30.2796	25.971	29.2523	0.00292524
rumtor8_01295	561	28.5579	25.654	33.3012	29.171	0.00291711
rumtor8_02558	198	31.4665	30.4641	25.4863	29.139	0.00291391
rumtor8_02010	1302	30.5669	32.0231	24.7391	29.1097	0.00291098
rumtor8_00757	888	26.3465	33.3675	27.5674	29.0938	0.00290939
rumtor8_02472	969	30.1802	31.0151	25.817	29.0041	0.00290042
rumtor8_01088	534	23.5728	34.8779	28.3499	28.9335	0.00289337
rumtor8_02363	978	27.0422	33.8676	25.799	28.9029	0.00289031
rumtor8_02415	1224	27.5285	30.0868	28.8595	28.8249	0.00288251
rumtor8_01493	486	31.9184	28.5242	25.6269	28.6898	0.002869
rumtor8_00653	144	23.8407	31.5998	30.57	28.6702	0.00286703
rumtor8_01578	288	25.6067	31.2324	29.0788	28.6393	0.00286394
rumtor8_01394	1506	29.888	26.8421	29.0877	28.6059	0.0028606
rumtor8_02611	270	25.4301	38.4097	21.8712	28.5703	0.00285705
rumtor8_00727	336	30.2739	34.0144	20.7705	28.353	0.00283531
rumtor8_00165	603	25.9362	27.9035	31.1598	28.3331	0.00283333
rumtor8_01801	1920	30.0658	26.7863	27.9603	28.2708	0.0028271
rumtor8_01399	1314	27.0945	28.912	28.6804	28.2289	0.00282291
rumtor8_01176	1041	24.5507	30.4964	29.6009	28.216	0.00282161
rumtor8_02205	852	27.012	28.4429	28.7322	28.0624	0.00280625
rumtor8_00126	471	26.4559	32.1287	25.5312	28.0386	0.00280387
rumtor8_02020	282	28.4059	30.3959	25.1286	27.9768	0.00279769
rumtor8_01770	540	26.1365	27.8274	29.6255	27.8631	0.00278633
rumtor8_00223	771	29.0253	27.9998	26.459	27.828	0.00278281
rumtor8_01757	513	24.7857	31.9737	26.5803	27.7799	0.002778
rumtor8_01788	639	26.0668	28.8155	28.3962	27.7595	0.00277596
rumtor8_00826	1734	21.9983	23.7399	37.523	27.7537	0.00277539
rumtor8_01372	1713	26.5732	23.0425	33.4701	27.6953	0.00276954
rumtor8_02370	783	25.9822	30.9494	26.0535	27.6617	0.00276618
rumtor8_00841	1671	26.1758	27.2314	29.1711	27.5261	0.00275262
rumtor8_01537	894	26.3119	32.1966	23.8995	27.4693	0.00274695
rumtor8_00708	651	26.7582	26.984	28.5324	27.4249	0.0027425
rumtor8_01495	435	29.5223	29.4357	22.4608	27.1396	0.00271397
rumtor8_00831	354	26.2203	28.6977	26.0837	27.0005	0.00270007
rumtor8_00857	102	14.9589	38.3866	27.3682	26.9046	0.00269047
rumtor8_01607	1107	27.6814	29.1562	23.7625	26.8667	0.00268668
rumtor8_01798	558	30.3065	29.7745	20.2036	26.7615	0.00267616
rumtor8_01754	1107	25.2693	30.5901	24.1505	26.6699	0.00266701
rumtor8_01025	1734	27.4979	28.0729	24.2723	26.6144	0.00266145
rumtor8_02540	1227	24.6632	27.9434	27.2138	26.6068	0.00266069
rumtor8_01709	1944	26.228	28.7419	24.467	26.479	0.00264791
rumtor8_00924	120	29.6684	27.3375	22.3683	26.4581	0.00264582
rumtor8_02555	855	27.8095	21.9071	29.2593	26.3253	0.00263254
rumtor8_02455	738	24.1207	28.1046	26.3327	26.186	0.00261861
rumtor8_00133	333	22.1463	30.1896	26.1165	26.1508	0.00261509
rumtor8_02541	675	23.9231	28.0626	26.2454	26.0771	0.00260772
rumtor8_00836	909	27.9759	27.94	21.6153	25.8437	0.00258438
rumtor8_01029	738	23.4315	32.6932	20.9498	25.6915	0.00256916
rumtor8_00940	96	23.8407	19.8417	32.434	25.3721	0.00253723
rumtor8_00296	540	22.6045	29.3952	23.8595	25.2864	0.00252865
rumtor8_00728	342	22.3071	28.4669	24.8013	25.1918	0.00251919
rumtor8_02072	627	26.5657	24.9789	23.9737	25.1727	0.00251729
rumtor8_02556	840	20.5863	27.5895	26.9698	25.0485	0.00250486
rumtor8_01507	1083	24.7726	25.4052	24.5865	24.9215	0.00249216
rumtor8_01403	1734	22.6583	23.4958	28.6066	24.9202	0.00249204
rumtor8_02063	1887	22.91	28.9372	22.6457	24.8309	0.00248311
rumtor8_00104	519	22.7842	23.856	27.7211	24.7871	0.00247872
rumtor8_01748	159	24.7903	27.9531	21.6086	24.784	0.00247841
rumtor8_00763	1794	24.3103	24.1257	25.7946	24.7435	0.00247436
rumtor8_01760	1194	21.6177	28.9816	23.5598	24.7197	0.00247198
rumtor8_02420	1281	23.9214	25.8567	24.0551	24.6111	0.00246112
rumtor8_02309	201	21.508	22.6387	29.3792	24.5086	0.00245088
rumtor8_00577	1530	23.02	27.5969	22.877	24.498	0.00244981
rumtor8_00703	363	18.5647	27.1116	27.8032	24.4932	0.00244933
rumtor8_02141	312	27.7123	23.7423	22.0241	24.4929	0.0024493
rumtor8_02421	717	21.6351	25.8284	25.906	24.4565	0.00244566
rumtor8_02645	888	24.9146	22.1655	26.1165	24.3989	0.0024399
rumtor8_02358	189	23.5464	29.1152	20.451	24.3709	0.0024371
rumtor8_00496	288	28.2557	23.8836	20.5043	24.2145	0.00242146
rumtor8_01491	225	24.2999	27.2787	20.9964	24.1916	0.00241918
rumtor8_02414	177	30.1713	16.1424	26.0837	24.1325	0.00241326
rumtor8_02485	168	18.1643	25.8258	28.1201	24.0367	0.00240369
rumtor8_01559	1818	24.0593	26.4265	21.5562	24.014	0.00240141
rumtor8_02059	1674	23.2426	25.6022	22.9616	23.9355	0.00239356
rumtor8_02217	900	22.6045	25.9853	23.0244	23.8714	0.00238715
rumtor8_00224	888	26.4897	22.5231	22.4892	23.834	0.00238341
rumtor8_02413	1227	20.5182	22.2512	28.4389	23.7361	0.00237362
rumtor8_00825	660	18.302	21.6455	31.0716	23.673	0.00236731
rumtor8_00219	810	27.1568	21.5565	21.7387	23.484	0.00234841
rumtor8_00815	882	17.7319	28.6753	23.9812	23.4628	0.00234629
rumtor8_01099	2118	21.4919	25.5313	23.0653	23.3628	0.0023363
rumtor8_02586	1224	24.4121	24.0349	21.4911	23.3127	0.00233128
rumtor8_01500	906	24.56	25.2292	20.1463	23.3118	0.00233119
rumtor8_00211	1479	18.9135	26.1873	24.8274	23.3094	0.00233095
rumtor8_01675	876	23.5141	25.006	21.3265	23.2822	0.00232823
rumtor8_01397	825	20.9606	25.9105	22.9051	23.2587	0.00232588
rumtor8_01442	504	21.6963	23.0962	24.9247	23.2391	0.00232392
rumtor8_02481	2007	26.2283	22.778	20.5427	23.183	0.00231831
rumtor8_02338	264	24.0815	27.6582	17.4879	23.0759	0.0023076
rumtor8_01756	1071	19.4703	26.8756	22.6565	23.0008	0.00230009
rumtor8_01297	657	25.1591	18.0398	25.0034	22.7341	0.00227342
rumtor8_01324	1905	22.4933	21.109	24.5734	22.7252	0.00227253
rumtor8_02354	843	24.2838	24.9807	18.8499	22.7048	0.00227049
rumtor8_01763	1512	18.753	26.4557	22.8653	22.6913	0.00226914
rumtor8_00729	519	23.2742	25.4871	19.0324	22.5979	0.0022598
rumtor8_00636	852	19.8486	25.462	22.1792	22.4966	0.00224967
rumtor8_01472	555	20.8481	24.0246	22.4408	22.4378	0.00224379
rumtor8_02347	402	23.7221	23.1651	20.0313	22.3062	0.00223063
rumtor8_02319	195	28.0383	18.4511	20.3723	22.2873	0.00222874
rumtor8_00667	741	21.1059	22.2784	23.4731	22.2858	0.00222859
rumtor8_01469	3555	22.7834	22.1468	21.836	22.2554	0.00222555
rumtor8_01710	1053	22.5804	21.7072	21.2084	21.832	0.00218321
rumtor8_01404	726	20.1409	24.1964	21.0003	21.7792	0.00217793
rumtor8_00098	1734	24.0515	20.0782	21.1763	21.7687	0.00217688
rumtor8_01322	1266	21.9952	19.7268	23.5768	21.7663	0.00217664
rumtor8_01572	618	19.34	23.2878	22.4117	21.6799	0.002168
rumtor8_00637	897	18.5694	23.4768	22.862	21.6361	0.00216362
rumtor8_00997	549	21.7707	23.5161	19.557	21.6146	0.00216147
rumtor8_00613	696	19.9129	21.2862	23.4481	21.5491	0.00215492
rumtor8_01367	3180	19.7123	22.662	22.1826	21.519	0.00215191
rumtor8_02416	351	22.8219	22.0087	19.2711	21.3672	0.00213673
rumtor8_01441	831	18.6671	23.4312	21.9645	21.3543	0.00213544
rumtor8_01759	1035	18.5505	24.4363	20.5399	21.1756	0.00211757
rumtor8_02471	969	19.8139	25.6639	17.95	21.1426	0.00211427
rumtor8_01611	840	23.6137	21.6684	17.7668	21.0163	0.00210164
rumtor8_01613	993	21.896	20.248	20.6518	20.9319	0.0020932
rumtor8_02410	885	22.5566	20.0884	20.0177	20.8876	0.00208877
rumtor8_02337	327	20.2196	24.5949	17.4021	20.7389	0.0020739
rumtor8_02597	741	20.9344	23.1353	17.9671	20.6789	0.0020679
rumtor8_00668	648	18.4447	21.8831	21.7055	20.6777	0.00206778
rumtor8_00835	516	20.6989	23.7896	17.4785	20.6557	0.00206557
rumtor8_00589	852	18.3562	24.7168	18.5247	20.5326	0.00205327
rumtor8_02517	471	17.0074	22.4676	22.1118	20.529	0.0020529
rumtor8_02412	1230	19.5378	20.8204	20.9498	20.436	0.00204361
rumtor8_00004	558	18.2295	19.1543	23.8595	20.4144	0.00204145
rumtor8_00893	579	15.8115	22.1149	23.1796	20.3686	0.00203687
rumtor8_02605	159	13.5947	21.2976	25.6602	20.1842	0.00201843
rumtor8_00837	690	21.376	22.8515	16.183	20.1368	0.00201369
rumtor8_02346	312	18.7465	22.0464	19.2711	20.0213	0.00200214
rumtor8_02083	1293	18.7825	21.1973	19.929	19.9696	0.00199697
rumtor8_02587	1149	18.4805	20.4461	20.7447	19.8904	0.00198905
rumtor8_02559	336	14.7585	20.4716	24.2856	19.8386	0.00198387
rumtor8_01395	1290	19.5161	21.4106	18.4772	19.8013	0.00198014
rumtor8_02411	2229	21.6196	18.1831	19.4601	19.7542	0.00197543
rumtor8_01610	1056	18.7836	20.7436	19.7248	19.7507	0.00197507
rumtor8_02084	687	18.323	20.1787	20.6296	19.7104	0.00197105
rumtor8_00220	1536	20.6951	21.7019	16.7063	19.7011	0.00197012
rumtor8_02101	453	16.2797	23.8276	18.7242	19.6105	0.00196106
rumtor8_02289	282	18.4864	12.0082	28.1745	19.5564	0.00195565
rumtor8_00871	99	16.6965	22.4472	19.5214	19.555	0.00195551
rumtor8_02206	663	17.0685	20.1111	21.3764	19.5186	0.00195187
rumtor8_01104	11109	20.4306	20.8997	16.759	19.3631	0.00193632
rumtor8_00859	336	19.678	19.8417	18.5337	19.3512	0.00193513
rumtor8_00888	381	20.6911	22.22	14.9357	19.2823	0.00192824
rumtor8_00581	231	14.8617	18.7824	24.1694	19.2712	0.00192712
rumtor8_00278	207	14.7421	19.9376	22.8221	19.1673	0.00191674
rumtor8_02451	1305	17.9277	21.7322	17.7712	19.1437	0.00191438
rumtor8_01100	1029	16.8051	22.2135	18.2598	19.0928	0.00190929
rumtor8_01519	1329	21.0482	18.7917	17.2887	19.0429	0.0019043
rumtor8_00870	2013	17.8124	19.8713	19.3614	19.015	0.00190151
rumtor8_02339	1692	17.5846	21.2646	18.085	18.9781	0.00189782
rumtor8_01484	468	21.7351	14.0192	21.1065	18.9536	0.00189537
rumtor8_00655	381	17.3539	23.331	16.0629	18.9159	0.0018916
rumtor8_00009	627	22.9155	17.5527	16.2678	18.912	0.00189121
rumtor8_00586	864	18.2484	21.189	17.149	18.8622	0.00188622
rumtor8_00125	351	17.3881	19.8983	19.2711	18.8525	0.00188526
rumtor8_02266	213	17.3116	19.376	19.6589	18.7821	0.00187822
rumtor8_02107	1338	19.6713	20.168	16.2897	18.7097	0.00187097
rumtor8_02065	3102	20.4129	18.0124	17.6869	18.7041	0.00187042
rumtor8_00834	1197	18.6955	20.5987	16.5043	18.5995	0.00185996
rumtor8_02598	249	21.4471	14.0247	19.835	18.4356	0.00184357
rumtor8_01842	540	15.7761	22.3403	17.0993	18.4052	0.00184053
rumtor8_00605	1689	22.8856	16.9792	14.8115	18.2254	0.00182255
rumtor8_01314	147	15.5694	25.9157	13.1471	18.2108	0.00182108
rumtor8_00164	750	16.4448	19.3303	18.6104	18.1285	0.00181286
rumtor8_02313	123	18.6074	15.4862	20.0769	18.0568	0.00180569
rumtor8_02679	225	20.3441	20.2239	13.3613	17.9764	0.00179765
rumtor8_01349	759	16.4173	17.1491	20.0872	17.8846	0.00178846
rumtor8_01481	1671	18.11	17.3521	18.1195	17.8605	0.00178606
rumtor8_00824	807	12.4472	18.6206	22.4847	17.8508	0.00178509
rumtor8_00591	1374	20.729	14.0943	18.676	17.8331	0.00178332
rumtor8_01357	1158	18.6663	20.1959	14.464	17.7754	0.00177755
rumtor8_00726	627	19.6708	18.3966	15.2404	17.7693	0.00177693
rumtor8_00222	438	18.2888	15.7043	19.1203	17.7044	0.00177045
rumtor8_02239	1230	16.4365	18.8416	17.8073	17.6951	0.00176952
rumtor8_01974	2151	17.9701	18.3013	16.7715	17.681	0.00176811
rumtor8_01139	999	15.6552	18.9612	18.3783	17.6649	0.0017665
rumtor8_00659	708	19.2162	17.1887	16.5298	17.6449	0.0017645
rumtor8_00154	1407	16.7184	19.4046	16.6355	17.5862	0.00175863
rumtor8_01988	456	20.6341	14.1561	17.8946	17.5616	0.00175617
rumtor8_00799	228	16.7303	16.7088	18.8364	17.4252	0.00174253
rumtor8_02554	639	18.7044	16.5607	16.9705	17.4119	0.00174119
rumtor8_00197	1146	15.7551	18.6529	17.7072	17.3717	0.00173718
rumtor8_01056	1521	17.1373	17.0457	17.3652	17.1827	0.00171828
rumtor8_02056	1179	16.1769	19.7464	15.5724	17.1652	0.00171653
rumtor8_00218	816	17.2962	18.9339	15.1315	17.1205	0.00171206
rumtor8_00869	528	18.302	16.4346	16.2678	17.0015	0.00170015
rumtor8_00838	438	12.7731	21.986	16.1787	16.9793	0.00169793
rumtor8_00588	735	16.2614	17.1332	17.5294	16.9747	0.00169748
rumtor8_02482	1488	19.0555	16.9259	14.7919	16.9244	0.00169245
rumtor8_00536	1041	7.81713	17.7896	25.1659	16.9242	0.00169243
rumtor8_02478	891	16.5538	18.2903	15.6653	16.8365	0.00168366
rumtor8_01612	969	19.1579	16.5996	14.7367	16.8314	0.00168315
rumtor8_01761	1026	15.7389	20.4219	14.232	16.7976	0.00167977
rumtor8_01023	945	17.2225	14.8936	17.8378	16.6513	0.00166514
rumtor8_02014	1359	17.4025	16.4301	15.722	16.5182	0.00165183
rumtor8_00916	1653	16.7688	17.8612	14.8743	16.5014	0.00165015
rumtor8_01483	1329	15.2121	14.0938	19.6316	16.3125	0.00163126
rumtor8_00606	1290	18.3333	15.012	15.5642	16.3032	0.00163032
rumtor8_00809	396	17.6598	17.1026	14.0988	16.2871	0.00162871
rumtor8_01608	687	17.5827	17.252	13.9094	16.248	0.00162481
rumtor8_00587	375	16.6143	18.907	13.1704	16.2306	0.00162307
rumtor8_02180	423	13.2261	19.5134	15.7371	16.1589	0.00161589
rumtor8_02385	207	12.8993	20.4488	15.0419	16.13	0.00161301
rumtor8_01465	237	15.022	16.9673	16.309	16.0995	0.00160995
rumtor8_01184	342	17.1021	14.8523	16.3249	16.0931	0.00160932
rumtor8_00155	675	14.5046	17.8723	15.7473	16.0414	0.00160414
rumtor8_02306	198	16.0543	16.0337	15.7256	15.9379	0.0015938
rumtor8_01315	219	15.6761	15.9459	16.1787	15.9336	0.00159336
rumtor8_00920	861	15.0631	16.9611	15.7124	15.9122	0.00159123
rumtor8_01093	2241	16.5108	17.3302	13.8941	15.9117	0.00159118
rumtor8_02240	867	18.1853	16.4776	13.003	15.8886	0.00158887
rumtor8_01092	1560	16.3828	17.0266	14.2469	15.8854	0.00158855
rumtor8_00832	519	12.9845	21.4092	13.24	15.8779	0.0015878
rumtor8_00730	213	15.5207	14.4078	17.6426	15.857	0.00158571
rumtor8_01400	816	13.2448	15.5621	18.4209	15.7426	0.00157427
rumtor8_01762	1086	9.95192	20.9501	16.3128	15.7383	0.00157384
rumtor8_02452	786	15.0445	15.6176	16.392	15.6847	0.00156848
rumtor8_00847	2406	14.3216	14.9102	17.8054	15.679	0.00156791
rumtor8_01609	1401	16.5178	16.9195	13.488	15.6418	0.00156418
rumtor8_02299	666	11.6459	18.5905	16.6049	15.6138	0.00156138
rumtor8_02479	2871	16.5637	14.8911	15.3329	15.5959	0.0015596
rumtor8_02103	1413	13.4079	17.5997	15.653	15.5535	0.00155536
rumtor8_00845	600	15.47	15.8734	15.2104	15.5179	0.0015518
rumtor8_00802	450	17.5185	13.169	15.7473	15.4783	0.00154783
rumtor8_00302	1101	15.2442	15.859	15.3104	15.4712	0.00154713
rumtor8_02662	360	15.1874	15.5794	15.5087	15.4252	0.00154252
rumtor8_00707	273	15.8356	18.2185	12.1919	15.4154	0.00154154
rumtor8_01101	864	11.9204	18.0045	15.9063	15.2771	0.00152771
rumtor8_02483	807	14.1803	16.7848	14.3689	15.1113	0.00151114
rumtor8_02345	294	13.8395	16.9172	14.2427	14.9998	0.00149999
rumtor8_00731	144	12.3618	13.2278	19.3858	14.9918	0.00149919
rumtor8_01713	975	16.1709	13.4585	15.1967	14.942	0.00149421
rumtor8_02516	945	17.8952	14.6696	12.157	14.9073	0.00149073
rumtor8_02575	1257	13.5546	15.8271	15.2894	14.8904	0.00148905
rumtor8_02241	960	16.4236	13.2278	14.9867	14.8794	0.00148795
rumtor8_02106	3168	14.3686	15.7331	14.2005	14.7674	0.00147675
rumtor8_00209	1389	12.358	15.8467	15.7689	14.6579	0.0014658
rumtor8_02348	336	14.3801	14.8026	14.6992	14.6273	0.00146273
rumtor8_01219	900	16.1057	13.6394	14.0771	14.6074	0.00146075
rumtor8_01973	765	14.294	13.1414	15.9999	14.4784	0.00144785
rumtor8_02064	1896	14.8208	14.8464	13.3643	14.3439	0.00143439
rumtor8_02104	1233	14.9528	16.6501	11.146	14.2497	0.00142497
rumtor8_02009	948	13.8149	14.6232	14.0439	14.1606	0.00141607
rumtor8_01628	177	12.9306	14.3488	15.1649	14.1481	0.00141482
rumtor8_01221	1062	14.8462	13.452	13.9517	14.0833	0.00140834
rumtor8_00208	867	10.8525	18.3084	12.8792	14.0134	0.00140134
rumtor8_01401	930	14.4924	12.5167	15.0084	14.0058	0.00140059
rumtor8_00918	840	14.3801	14.9915	12.1428	13.8381	0.00138382
rumtor8_00654	381	13.6829	13.332	14.0903	13.7017	0.00137018
rumtor8_00911	687	13.696	13.2471	14.0656	13.6696	0.00136696
rumtor8_02290	612	8.72601	11.931	20.1753	13.6108	0.00136108
rumtor8_01755	1305	9.84076	16.4613	14.2334	13.5118	0.00135119
rumtor8_02314	222	12.6005	13.8237	14.0255	13.4832	0.00134833
rumtor8_00912	2562	14.4421	13.8784	12.1113	13.4773	0.00134774
rumtor8_00110	294	13.8395	12.238	13.8775	13.3183	0.00133184
rumtor8_02317	192	15.2316	17.0859	7.26969	13.1957	0.00131958
rumtor8_02484	3051	13.1276	13.2148	12.9855	13.1093	0.00131094
rumtor8_01393	300	14.4104	10.2295	14.6736	13.1045	0.00131046
rumtor8_02136	1029	13.8395	13.6778	11.1646	12.8939	0.0012894
rumtor8_00003	420	8.4767	14.8656	15.3382	12.8935	0.00128936
rumtor8_01473	432	14.7165	10.0433	13.918	12.8926	0.00128927
rumtor8_01371	1581	10.3747	11.0441	16.9778	12.7989	0.00127989
rumtor8_02295	378	6.39116	10.3583	21.5872	12.7789	0.00127789
rumtor8_01470	615	11.7847	13.5935	12.919	12.7657	0.00127658
rumtor8_00908	759	10.2189	17.0097	11.0338	12.7542	0.00127542
rumtor8_00221	849	13.3291	12.4644	12.3934	12.729	0.0012729
rumtor8_02300	915	8.75462	14.341	15.0197	12.7051	0.00127052
rumtor8_02007	393	10.6768	10.5015	16.6652	12.6145	0.00126145
rumtor8_01956	282	10.8213	12.7588	14.0873	12.5558	0.00125558
rumtor8_01471	351	13.0411	11.7581	12.8474	12.5489	0.00125489
rumtor8_02320	246	12.4049	15.0561	10.0384	12.4998	0.00124999
rumtor8_02325	1350	11.3023	13.4826	12.6455	12.4768	0.00124768
rumtor8_02150	1383	12.6875	13.4669	11.1017	12.4187	0.00124187
rumtor8_02590	1329	9.8544	15.7659	11.5527	12.391	0.00123911
rumtor8_01222	618	12.139	13.185	11.8139	12.3793	0.00123794
rumtor8_02105	882	12.8304	11.5181	12.6601	12.3362	0.00123363
rumtor8_00601	459	11.0806	11.9886	13.8011	12.2901	0.00122902
rumtor8_01670	2454	11.4508	12.2468	13.0819	12.2598	0.00122599
rumtor8_00801	531	9.33873	13.3524	13.9517	12.2143	0.00122143
rumtor8_00830	267	10.0006	13.0792	13.2702	12.1167	0.00121167
rumtor8_02322	762	13.0154	11.6655	11.554	12.0783	0.00120784
rumtor8_01867	1170	11.5196	12.1199	12.4804	12.0399	0.001204
rumtor8_02640	918	12.8813	11.5275	11.6958	12.0349	0.00120349
rumtor8_00910	531	11.9727	12.3559	11.5253	11.9513	0.00119514
rumtor8_01982	492	13.1802	9.89398	12.6572	11.9105	0.00119105
rumtor8_01021	2607	11.4616	12.7458	11.0786	11.762	0.0011762
rumtor8_01370	1614	9.76868	10.1626	15.3002	11.7439	0.00117439
rumtor8_01302	453	11.7888	10.2786	13.0358	11.7011	0.00117011
rumtor8_02307	231	11.5591	15.1175	8.36632	11.681	0.0011681
rumtor8_01474	330	8.862	13.4683	12.6889	11.6731	0.00116731
rumtor8_02315	153	10.8036	9.68311	14.035	11.5072	0.00115073
rumtor8_01737	357	13.1781	13.339	7.8195	11.4455	0.00114456
rumtor8_01476	369	10.3374	12.0448	11.9297	11.4373	0.00114374
rumtor8_02326	366	12.1592	11.5653	10.5608	11.4284	0.00114285
rumtor8_02066	1308	13.2205	11.4884	9.43982	11.3829	0.0011383
rumtor8_01220	648	10.9883	10.6149	12.4268	11.3434	0.00113434
rumtor8_02169	990	11.3023	13.0408	9.65225	11.3318	0.00113318
rumtor8_01227	312	9.7808	12.5495	11.3562	11.2288	0.00112289
rumtor8_02296	285	8.03055	10.0253	15.0692	11.0417	0.00110417
rumtor8_00915	357	12.1096	13.0426	7.8195	10.9905	0.00109906
rumtor8_02362	519	8.08471	13.865	10.9643	10.9713	0.00109714
rumtor8_00203	237	11.2665	10.2697	11.3257	10.954	0.0010954
rumtor8_00725	3486	10.9059	11.7479	9.8559	10.8366	0.00108366
rumtor8_02669	1254	10.1396	12.6582	9.58946	10.7958	0.00107958
rumtor8_00148	951	10.9636	9.90348	11.5158	10.7943	0.00107943
rumtor8_01712	885	10.7755	12.6748	8.85632	10.7689	0.00107689
rumtor8_01306	2376	10.9705	11.0455	10.077	10.6977	0.00106977
rumtor8_01615	1029	11.7389	9.76982	10.5385	10.6824	0.00106825
rumtor8_02477	1377	9.14154	12.1423	10.7602	10.6813	0.00106814
rumtor8_01872	924	10.8711	8.93308	12.0847	10.6296	0.00106297
rumtor8_00537	447	4.55125	8.52263	18.7353	10.6031	0.00106031
rumtor8_01105	597	11.0751	11.1672	9.35196	10.5314	0.00105315
rumtor8_00875	768	12.7482	9.5075	9.22691	10.4942	0.00104942
rumtor8_00914	1026	12.145	10.4172	8.89499	10.4857	0.00104858
rumtor8_01479	321	7.92215	11.5383	11.7068	10.3891	0.00103891
rumtor8_00602	792	10.4353	10.1547	10.4385	10.3429	0.00103429
rumtor8_01475	411	8.97169	10.5565	11.4944	10.3409	0.00103409
rumtor8_00812	972	7.19473	10.0161	13.6971	10.3027	0.00103027
rumtor8_01031	516	9.36379	11.2795	10.1958	10.2797	0.00102797
rumtor8_00105	1950	10.4981	9.6597	10.4064	10.1881	0.00101881
rumtor8_02291	195	5.86848	9.76824	14.8663	10.1677	0.00101677
rumtor8_02151	1974	8.95335	12.2227	9.30085	10.159	0.0010159
rumtor8_00604	417	11.2819	8.62822	10.5565	10.1556	0.00101556
rumtor8_00210	483	9.7403	12.0502	8.66944	10.1533	0.00101534
rumtor8_00658	936	10.3242	11.1928	8.8326	10.1165	0.00101166
rumtor8_01718	867	10.9992	11.3512	7.80181	10.0507	0.00100508
rumtor8_01374	1098	7.75872	9.92689	12.0275	9.90438	0.000990443
rumtor8_01466	867	10.5592	9.27626	9.78322	9.8729	0.000987294
rumtor8_01468	789	10.9585	8.31559	10.3421	9.87207	0.000987211
rumtor8_01375	1506	9.20279	8.85368	11.4782	9.8449	0.000984494
rumtor8_01320	342	10.41	8.66384	10.36	9.81129	0.000981133
rumtor8_02178	2301	9.67029	10.2097	9.47225	9.78409	0.000978414
rumtor8_02327	384	8.60914	9.64529	10.9045	9.71966	0.00097197
rumtor8_02391	249	10.7235	8.9248	9.48631	9.71154	0.000971159
rumtor8_00976	1437	9.82164	9.94158	9.33957	9.70093	0.000970098
rumtor8_02382	660	8.09139	12.0253	8.94731	9.688	0.000968804
rumtor8_01800	1194	10.4361	9.83778	8.7225	9.66547	0.000966552
rumtor8_02588	825	8.4767	12.3139	8.19899	9.6632	0.000966324
rumtor8_01323	447	9.38695	9.94306	9.36765	9.56589	0.000956593
rumtor8_00205	378	6.72754	12.8779	9.08933	9.56492	0.000956496
rumtor8_00651	717	9.57618	9.29822	9.73348	9.53596	0.0009536
rumtor8_01244	471	11.6082	9.43641	7.52258	9.5224	0.000952245
rumtor8_00535	744	9.91227	9.24525	9.23593	9.46448	0.000946453
rumtor8_01368	1101	8.31502	9.80373	10.2394	9.45272	0.000945277
rumtor8_00917	420	9.99039	6.29896	12.015	9.43477	0.000943482
rumtor8_02476	621	8.8043	9.71319	9.68211	9.39987	0.000939991
rumtor8_01467	990	8.21983	9.62024	10.303	9.38101	0.000938105
rumtor8_02135	507	10.5332	8.76637	8.47083	9.25679	0.000925683
rumtor8_01983	1332	8.20941	9.77191	9.59216	9.19116	0.00091912
rumtor8_00510	1032	8.99417	9.02363	9.4675	9.16177	0.000916181
rumtor8_01317	612	7.89496	9.16438	10.1754	9.07824	0.000907828
rumtor8_00813	750	7.28996	8.748	11.1662	9.06807	0.000906811
rumtor8_02067	1761	10.6139	9.25422	7.2554	9.04118	0.000904122
rumtor8_01482	1353	7.80006	9.69845	9.60199	9.0335	0.000903354
rumtor8_01619	630	8.67852	9.57443	8.69167	8.98154	0.000898158
rumtor8_02599	357	6.05478	11.5605	9.32325	8.97949	0.000897954
rumtor8_02620	768	8.94027	9.36971	8.52791	8.94596	0.0008946
[truncated: 631 more rows]
