# Supplementary material for: Ruminococcus torques is a keystone degrader of intestinal mucin glycoprotein, releasing oligosaccharides used by Bacteroides thetaiotaomicron
Source: mBio. 2024 Jul 8;15(8):e00039-24. doi: 10.1128/mbio.00039-24 (PMC11323728; doi:10.1128/mbio.00039-24)
Supplement: Table S2 — Relative abundance of highly expressed proteins in the R. torques supernatant. [file mbio.00039-24-s0003.xlsx]

## Sheet: Sheet1
Supplemental Table 2. Relative abundance of highly expressed proteins in the R. torques supernatant detected by LC-MS/MS across multiple proteomics runs and sample preparation types
Accession	Annotation	Spun-down sup. (R2, n=2)	Filtered sup. (R2, n=2)	Filtered sup. (R1, n=2)	Average % Relative Abundance
rumtor8_01277	CBM32-CBM32-GH20-CBM32	5.07449	5.48647	4.21005	4.92367
rumtor8_01463	GH31-CBM32-CBM32	3.77653	4.18462	4.26686	4.076
rumtor8_01909	CBM32-CBM32-GH20	3.55151	4.22047	3.31407	3.69535
rumtor8_01209	C40 family peptidase	4.02358	4.132	2.90591	3.68716
rumtor8_01020	CBM32-GH36-CBM32	3.09373	3.72151	3.11313	3.30946
rumtor8_02621	GH101	3.35845	3.80173	1.9007	3.02029
rumtor8_01116	Carbohydrate ABC transporter substrate-binding protein	2.09987	2.18775	2.69746	2.32836
rumtor8_00640	Glucose/galactose-binding lipoprotein	1.89143	1.64692	2.67156	2.06997
rumtor8_01062	GH2-CBM32-CBM32	1.72238	1.82344	1.98036	1.84206
rumtor8_01458	GH29	1.54229	1.74402	1.76834	1.68488
rumtor8_01159	GH101-CBM32	1.17674	1.42465	1.64744	1.41627
rumtor8_02582	GH33	0.78423	0.935383	1.07586	0.931825
rumtor8_00005	GH95	0.847289	0.833966	0.912924	0.864726
rumtor8_02237	GH84-CBM32-CBM32-CBM32	0.797828	0.972647	0.781609	0.850695
rumtor8_01824	GH73	0.620173	0.923959	0.974852	0.839661
rumtor8_02639	CBM32-GH89-CBM32	0.823899	0.872985	0.769435	0.822106
rumtor8_01008	GH84	0.571884	0.695906	0.91256	0.726783
rumtor8_01683	Peptidyl-prolyl cis-trans isomerase	1.33872	0.481213	0.229249	0.683059
rumtor8_01268	Ribose-phosphate pyrophosphokinase	0.917614	0.701164	0.0411768	0.553318
rumtor8_02518	Transglutaminase domain-containing protein	0.437825	0.470604	0.642509	0.516979
rumtor8_00744	Dockerin type I repeat-containing protein	0.527316	0.591365	0.430042	0.516241
rumtor8_00299	GH84	0.36233	0.392218	0.747331	0.500627
rumtor8_00158	Discoidin domain-containing, Ig-like domain-containing	0.504046	0.586688	0.406641	0.499125
rumtor8_00674	M23 family metallopeptidase	0.443538	0.496718	0.460744	0.467
rumtor8_01011	Carbamoyl-phosphate synthase large chain	0.380826	0.328526	0.460178	0.389844
rumtor8_01850	BMP family ABC transporter substrate-binding protein	0.321156	0.293166	0.407291	0.340538
rumtor8_01298	GH95	0.41371	0.402365	0.177351	0.331142
rumtor8_00590	DUF4854 domain-containing protein	0.304091	0.223878	0.391576	0.306515
rumtor8_00769	Cell Wall Hydrolase	0.309588	0.407006	0.143072	0.286556
rumtor8_01066	Putative trigger factor	0.196954	0.193751	0.300648	0.230451
rumtor8_02213	Cell wall hydrolase	0.200519	0.217209	0.0506076	0.156112
rumtor8_01557	CBM13-CBM13-CBM13-CBM13-CBM13-CBM13-GH73	0.146475	0.185982	0.0772099	0.136556
rumtor8_00843	Leucine-rich repeat protein	0.141087	0.160816	0.0893549	0.130419
rumtor8_00778	GH123	0.131779	0.130093	0.112907	0.124926
