# Supplementary material for: Ruminococcus torques is a keystone degrader of intestinal mucin glycoprotein, releasing oligosaccharides used by Bacteroides thetaiotaomicron
Source: mBio. 2024 Jul 8;15(8):e00039-24. doi: 10.1128/mbio.00039-24 (PMC11323728; doi:10.1128/mbio.00039-24)
Supplement: Table S3 — Top hits from proteomics and transcriptomics data sets. [file mbio.00039-24-s0004.xlsx]

## Sheet: Sheet1
				Supplemental Table 3. Top hits from proteomics and transcriptomics datasets from Venn diagram
RNAseq only				Both				Proteomics only
Locus Tag	Annotation	MW		Locus Tag	Annotation	MW (Da)		Locus Tag	Annotation	MW (Da)
rumtor8_02395	C40 protease	41172.8		rumtor8_00005	GH95	214234		rumtor8_01298	GH95	201658
rumtor8_01880	A8 protease	18288.5		rumtor8_01008	GH84	179854		rumtor8_00778	GH123	125490
rumtor8_02184	Six-cysteine ranthipeptide SCIFF	5087.84		rumtor8_01020	CBM32-GH36-CBM32	242204		rumtor8_00299	GH84	183019
rumtor8_01664	OadG family protein	28375.4		rumtor8_01062	GH2-CBM32-CBM32	219753		rumtor8_01557	CBM13-CBM13-CBM13-CBM13-CBM13-CBM13-GH73	168962
rumtor8_01372	Ammonium transporter	60361.5		rumtor8_01159	GH101-CBM32	197131		rumtor8_02518	Transglutaminase domain-containing protein	60737.6
rumtor8_01203	Cobalt transport protein CbiM	26940.2		rumtor8_01277	CBM32-CBM32-GH20-CBM32	184458		rumtor8_00769	Cell Wall Hydrolase	39464.2
rumtor8_01019	hypothetical protein	2991.21		rumtor8_01458	GH29	165586		rumtor8_00744	Dockerin type I repeat-containing protein	68751.7
rumtor8_00839	Ig-like domain-containing protein	88796		rumtor8_01463	GH31-CBM32-CBM32	230628		rumtor8_00158	Discoidin domain-containing, Ig-like domain-containing	205430
				rumtor8_01824	GH73	66231.6		rumtor8_01268	Ribose-phosphate pyrophosphokinase	44155.5
CAZymes	0			rumtor8_01909	CBM32-CBM32-GH20	181687		rumtor8_02213	Cell wall hydrolase	24645.7
Proteases	2			rumtor8_02237	GH84-CBM32-CBM32-CBM32	223147		rumtor8_00843	Leucine-rich repeat protein	126462
Other	6			rumtor8_02582	GH33	175735
total	8			rumtor8_02621	GH101	209333		CAZymes	4
				rumtor8_02639	CBM32-GH89-CBM32	208099		Proteases	0
				rumtor8_00674	M23 family metallopeptidase	40408.1		Other	7
				rumtor8_01209	C40 family peptidase	41389.4		total	11
				rumtor8_00590	DUF4854 domain-containing protein	18761.8
				rumtor8_00640	Glucose/galactose-binding lipoprotein	45518
				rumtor8_01011	Carbamoyl-phosphate synthase large chain	118088
				rumtor8_01066	Putative trigger factor	40895.2
				rumtor8_01116	Carbohydrate ABC transporter substrate-binding protein	52235.8
				rumtor8_01683	Peptidyl-prolyl cis-trans isomerase	39108.5
				rumtor8_01850	BMP family ABC transporter substrate-binding protein	41844.6
					CAZymes	14
					Proteases	2
					Other	7
					total	23
