# Supplementary material for: Ruminococcus torques is a keystone degrader of intestinal mucin glycoprotein, releasing oligosaccharides used by Bacteroides thetaiotaomicron
Source: mBio. 2024 Jul 8;15(8):e00039-24. doi: 10.1128/mbio.00039-24 (PMC11323728; doi:10.1128/mbio.00039-24)
Supplement: Table S4 — Composition and putative structures of glycans. [file mbio.00039-24-s0005.xlsx]

## Sheet: cMUC2
Supplemental Table 4. Composition and putative structures (if available) of glycans detected by LC-MS/MS analysis of samples pre- and/or post- growth of R. torques on cMUC2
m/z	Type	Composition	Putative Structure	Avg. Rel. Abundance Pre-Growth (%)	Avg. Rel. Abundance Post-Growth (%)	P-value
384-1	O-glycan	Hex1HexNAc1	Galβ1-3GalNAcol	3.65415	2.13758	0.0571768
384-2	Peeling	Hex1HexNAc1	GlcNAcα1-4Galol	0.924918	0	0.000129024
2094	N-glycan	NeuGc1Hex5HexNAc4deHex1	Galβ1-4GlcNAcβ1-2Manα1-3(NeuGcα2-3Galβ1-4GlcNAcβ1-2Manα1-6)Manβ1-4GlcNAcβ1-4(Fucα1-6)GlcNAcol	0.11071	0	0.42265
425-3	O-glycan	HexNAc2	GalNAcα1-3GalNAcol	0.791351	4.92808	0.00761754
464	O-glycan	Hex1HexNAc1Sul	3SGalβ1-3GalNAcol	0	0.541905	0.0215681
472	Peeling	NeuAc1Hex1	NeuAcα2-3Galol	0.682853	0	0.0207977
488	Peeling	NeuGc1Hex1	NeuGcα2-3Galol	0.598241	0.164947	0.0749217
505	O-glycan	HexNAc2Sul1	6SGlcNAcβ1-3GalNAcol	0	0.311118	0.0105197
513	O-glycan	NeuAc1HexNAc1	NeuAcα2-6GalNAcol	0.103858	0.0156747	0.188547
529	O-glycan	NeuGc1HexNAc1	NeuGcα2-6GalNAcol	0	0.0459908	0.183522
530	O-glycan	Hex1HexNAc1deHex1	Fucα1-2Galβ1-3GalNAcol	10.5165	2.85158	0.0011434
546	Peeling	Hex2HexNAc1	Galβ1-3GlcNAcβ1-3Galol	0	0.0854889	0.240302
587-1	Peeling	Hex1HexNAc2	Galβ1-3GlcNAcβ1-6GalNAcol	0	6.75039	0.0252923
587-2	O-glycan	Hex1HexNAc2	GlcNAcα1-4Galβ1-3GalNAcol	14.5026	1.32197	0.00630108
587-3	O-glycan	Hex1HexNAc2	Galβ1-3GlcNAcβ1-3GalNAcol	0	0.420201	0.0184448
626	Peeling	Hex2HexNAc1Sul1	3SGal-GlcNAcβ1-3Galol	0	0.546533	0.00869957
628	O-glycan	HexNAc3	GlcNAcβ1-3(GlcNAcβ1-6)GalNAcol	0.248822	0.289918	0.881566
667-1	O-glycan	Hex1HexNAc2Sul1	Galβ1-3(6SGlcNAcβ1-6)GalNAcol	0.215879	0.537076	0.0332827
667-2	O-glycan	Hex1HexNAc2Sul1	Galβ1-(6S)GlcNAcβ1-3GalNAcol	0	1.6107	0.0059633
667-3	O-glycan	Hex1HexNAc2Sul1	SGalβ1-GlcNAcβ1-3GalNAcol	0	3.0681	0.000746084
675-1	O-glycan	NeuAc1Hex1HexNAc1	Galβ1-3(NeuAcα2-6)GalNAcol	2.89614	0.130918	0.00793963
675-2	O-glycan	NeuAc1Hex1HexNAc1	NeuAcα2-3Galβ1-3GalNAcol	6.96153	0.216271	0.00641841
691-1	O-glycan	NeuGc1Hex1HexNAc1	Galβ1-3(NeuGcα2-6)GalNAcol	0.422333	0.51447	0.0878315
691-2	O-glycan	NeuGc1Hex1HexNAc1	NeuGcα2-3Galβ1-3GalNAcol	5.74773	0.767651	0.00864286
708-2	O-glycan	HexNAc3Sul1	GlcNAcβ1-3(6SGlcNAcβ1-6)GalNAcol	0	0.260462	0.00123778
732-2	O-glycan	NeuGc1HexNAc2	GalNAcα1-3(NeuGcα2-6)GalNAcol	0	0.566926	0.00327513
733-1	O-glycan	Hex1HexNAc2deHex1	Fucα1-2(GalNAcα1-3)Galβ1-3GalNAcol	0	0.564887	0.0599001
733-4	O-glycan	Hex1HexNAc2deHex1	Fucα1-2Galβ1-3(GlcNAcβ1-6)GalNAcol	1.01695	0.207463	0.00200843
749-1	O-glycan	Hex2HexNAc2	Galβ1-3(Galβ1-3GlcNAcβ1-6)GalNAcol	0	0.385337	0.316818
749-2	O-glycan	Hex2HexNAc2	Galβ1-4GlcNAcβ1-3Galβ1-3GalNAcol	0.994017	0	0.0163641
749-2	O-glycan	Hex2HexNAc2	Galβ1-3GlcNAcβ1-6Galβ1-3GalNAcol	0	0.574664	0.169194
749-3	O-glycan	Hex2HexNAc2	Galβ1-3GlcNAcβ1-3Galβ1-3GalNAcol	0	1.01824	0.223989
749-4	O-glycan	Hex2HexNAc2	Galβ1-3(Galβ1-4GlcNAcβ1-6)GalNAcol	0.648315	0	0.0117965
755	NA	NeuAc1Hex1HexNAc1Sul1	NA	0.189419	0	0.0282715
771	NA	NeuGc1Hex1HexNAc1Sul1	NA	0.206833	0	0.0195736
790-1	O-glycan	Hex1HexNAc3	GlcNAcα1-4Galβ1-3(GlcNAcβ1-6)GalNAcol	2.6376	0.136876	0.0402552
790-2	O-glycan	Hex1HexNAc3	GlcNAcβ1-3(Galβ1-4GlcNAcβ1-6)GalNAcol	0.454486	0.0759731	0.165552
813	O-glycan	Hex1HexNAc2deHex1Sul1	Fucα1-2Galβ1-3(6SGlcNAcβ1-6)GalNAcol	1.30874	0.272428	0.0499198
821-1	Fuc	NeuAc1Hex1HexNAc1deHex1	NeuAcα2-6Galβ1-4GlcNAcβ1-3Fucol	0.616073	0	0.00210459
821-2	O-glycan	NeuAc1Hex1HexNAc1deHex1	Fucα1-2Galβ1-3(NeuAcα2-6)GalNAcol	0.907748	0	0.00195274
829	O-glycan	Hex2HexNAc2Sul1	6SGalβ1-3GlcNAcβ1-3Galβ1-3GalNAcol	0	9.44416	0.00180985
870-1	O-glycan	Hex1HexNAc3Sul1	GlcNAcα1-4(S)Galβ1-4GlcNAcβ1-3GalNAcol	0	0.966687	0.0081869
870-2	O-glycan	Hex1HexNAc3Sul1	GlcNAcβ1-3[Galβ1-4(6S)GlcNAcβ1-6]GalNAcol	0	0.255302	0.00142686
878-1	O-glycan	NeuAc1Hex1HexNAc2	NeuAcα2-3(GalNAcβ1-4)Galβ1-3GalNAcol	0.0757298	0.0840284	0.854528
878-2	O-glycan	NeuAc1Hex1HexNAc2	GlcNAca1-4Galβ1-3(NeuAcα2-6)GalNAcol	1.14995	0	0.0148614
894-1	O-glycan	NeuGc1Hex1HexNAc2	GalNAcβ1-4(NeuGcα2-3)Galβ1-3GalNAcol	0.0219053	0.481498	0.0112295
895-1	O-glycan	Hex2HexNAc2deHex1	Fucα1-2Galβ1-4GlcNAcβ1-3Galβ1-3GalNAcol	0.617484	0	0.00344074
895-2	O-glycan	Hex2HexNAc2deHex1	Galβ1-3(Fucα1-2Galβ1-4GlcNAcβ1-6)GalNAcol	0.487298	0.0296308	0.00136124
895-3	O-glycan	Hex2HexNAc2deHex1	Fucα1-2Galβ1-3(Galβ1-4GlcNAcβ1-6)GalNAcol	0.574706	0.0466962	0.00393474
911-1	O-glycan	Hex3HexNAc2	Galβ1-3(Galα1-3Galβ1-4GlcNAcβ1-6)GalNAcol	0.188283	0.667791	0.0145961
911-2	O-glycan	Hex3HexNAc2	Galα1-3Galβ1-4GlcNAcβ1-3Galβ1-3GalNAcol	0.21493	0.875288	0.00406222
936-3	O-glycan	Hex1HexNAc3deHex1	Fucα1-2Galβ1-3GlcNAcβ1-3(GlcNAcβ1-6)GalNAcol	0.135391	0	0.191725
936-4	O-glycan	Hex1HexNAc3deHex1	Fucα1-2Galβ1-3(GalNAcβ1-4GlcNAcβ1-6)GalNAcol	0.21277	0	0.183685
952-1	O-glycan	Hex2HexNAc3	Galβ1-4GlcNAcβ1-3(GlcNAcβ1-6)Galβ1-3GalNAcol	1.4009	0	0.00150656
952-2	O-glycan	Hex2HexNAc3	GlcNAcα1-4Galβ1-3(Galβ1-4GlcNAcβ1-6)GalNAcol	1.20285	0	0.0363241
966	O-glycan	NeuAc2Hex1HexNAc1	NeuAcα2-3Galβ1-3(NeuAcα2-6)GalNAcol	3.35892	0	0.00838236
982	O-glycan	NeuAc1NeuGc1Hex1HexNAc1	NeuGcα2-3Galβ1-3(NeuAcα2-6)GalNAcol	1.60751	0	0.0106474
993	O-glycan	Hex1HexNAc4	GlcNAcα1-4Galβ1-3(GalNAcβ1-4GlcNAcβ1-6)GalNAcol	0.540087	0	0.00978381
998	O-glycan	NeuGc2Hex1HexNAc1	NeuGcα2-3Galβ1-3(NeuGcα2-6)GalNAcol	1.665	0.159846	0.0182622
1032-1	O-glycan	Hex2HexNAc3Sul1	GlcNAcα1-4(S)Galβ1-4GlcNAcβ1-3Galβ1-3GalNAcol	0	1.41393	0.0171452
1032-2	O-glycan	Hex2HexNAc3Sul1	SGal-GlcNAcβ1-3Galβ1-4GlcNAcβ1-3GalNAcol	0	0.658315	0.0309081
1040-1	O-glycan	NeuAc1Hex2HexNAc2	Galβ1-4GlcNAcβ1-3Galβ1-3(NeuAcα2-6)GalNAcol	0.316223	0	0.000185757
1040-2	O-glycan	NeuAc1Hex2HexNAc2	NeuAcα2-3Galβ1-3GlcNAcβ1-3Galβ1-3GalNAcol	0.0631931	0	0.42265
1041	O-glycan	Hex2HexNAc2deHex2	Fucα1-2Galβ1-3(Fucα1-2Galβ1-4GlcNAcβ1-6)GalNAcol	3.10239	0.402901	0.0122203
1082	O-glycan	Hex1HexNAc3deHex2	GlcNAcβ1-3[Fucα1-2Gal-(Fuc)GlcNAcβ1-6]GalNAcol	0.052444	0	0.42265
1098-1	O-glycan	Hex2HexNAc3deHex1	GlcNAcα1-4Galβ1-3(Fucα1-2Galβ1-4GlcNAcβ1-6)GalNAcol	3.17465	0.54374	0.0135441
1098-2	O-glycan	Hex2HexNAc3deHex1	Fucα1-2Galβ1-3(GlcNAcα1-4Galβ1-4GlcNAcβ1-6)GalNAcol	1.23868	0.216847	0.0041095
1112-1	O-glycan	Hex2HexNAc3Sul2	6SGlcNAcβ1-3(3SGal-GlcNAcβ1-6)Galβ1-3GalNAcol	0	1.10183	0.00541909
1112-2	NA	Hex2HexNAc3Sul2	NA	0	0.458582	0.0282285
1155	O-glycan	Hex2HexNAc4	GlcNAcα1-4Galβ1-3(GlcNAcα1-4Galβ1-4GlcNAcβ1-6)GalNAcol	5.40691	0.592528	0.00264803
1194	O-glycan	Hex3HexNAc3Sul1	Galβ1-4(6S)GlcNAcβ1-3Galβ1-4(6S)GlcNAcβ1-3Galβ1-3GalNAcol	0	1.00421	0.00863354
1201	O-glycan	NeuGc2Hex1HexNAc2	NeuGcα2-3(GalNAcβ1-4)Galβ1-3(NeuGcα2-6)GalNAcol	0.0428549	0	0.42265
1218	O-glycan	NeuGc1Hex3HexNAc2	Galα1-3Galβ1-3(NeuGcα2-3Gal β1-4GlcNAcβ1-6)GalNAcol	0.32454	0	0.0238104
1949	N-glycan	Hex6HexNAc4deHex1	Galβ1-4GlcNAcβ1-2Manα1-3(Galα1-3Galβ1-4GlcNAcβ1-2Manα1-6)Manβ1-4GlcNAcβ1-4(Fucα2-6)GlcNAcol	0.177159	0	0.211951
1244	O-glycan	Hex2HexNAc3deHex2	Fucα1-2Galβ1-3[GalNAcα1-3(Fucα1-2)Galβ1-4GlcNAcβ1-6]GalNAcol	0.387407	0	0.00977859
1274	O-glycan	Hex3HexNAc3Sul2	3SGalβ1-4GlcNAcβ1-3Galβ1-3[Galβ1-4(6S)GlcNAcβ1-6]GalNAcol	0	1.38962	0.00715788
1282	O-glycan	NeuGc1Hex2HexNAc2deHex1Sul1	SGal-(Fuc)GlcNAcβ1-3Galβ1-3(NeuGcα2-6)GalNAcol	0	1.4515	0.00397615
1301-1	O-glycan	Hex2HexNAc4deHex1	GlcNAcα1-4Galβ1-3[GalNAcα1-3(Fucα1-2)Galβ1-4GlcNAcβ1-6]GalNAcol	1.2604	0	0.00132258
1301-2	O-glycan	Hex2HexNAc4deHex1	GalNAcα1-3(Fucα1-2)Galβ1-3(GlcNAcα1-4Galβ1-4GlcNAcβ1-6)GalNAcol	0.203931	0	0.187746
1883	N-glycan	Hex9HexNAc2	Manα1-2Manα1-2Manα1-3[Manα1-2Manα1-3(Manα1-2Manα1-6)Manα1-6]Manβ1-4GlcNAcβ1-4GlcNAcol	1.16334	0.42937	0.151141
1324	O-glycan	Hex2HexNAc3deHex2Sul1	Galβ1-3[GalNAcα1-3(Fucα1-2)Gal-(Fucα1-2)(6S)GlcNAcβ1-6]GalNAcol	0	0.080229	0.185213
1339-1	O-glycan	NeuGc1Hex2HexNAc3Sul1	3SGal-(NeuGcα2-6)GlcNAcβ1-3Galβ1-4GlcNAcβ1-3GalNAcol	0	0.292574	0.00694989
1339-2	NA	NeuGc1Hex2HexNAc3Sul1	NA	0	0.123321	0.188962
1363	O-glycan	NeuGc2Hex2HexNAc2	NeuGcα2-3Galβ1-3(NeuGcα2-3Galβ1-4GlcNAcβ1-6)GalNAcol	0.366075	0	0.0527396
1397	O-glycan	Hex6HexNAc2	Manα1-2Manα1-3[Manα1-3(Manα1-6)Manα1-6]Manβ1-4GlcNAcβ1-4GlcNAcol	0.606359	0.268588	0.0172311
1397	O-glycan	Hex3HexNAc4Sul1	3SGal-GlcNAcβ1-3Galβ1-4GlcNAcβ1-3Galβ1-4GlcNAcβ1-3GalNAcol	0	0.254664	0.0230283
1787	N-glycan	Hex5HexNAc4deHex1	Galβ1-4GlcNAcβ1-2Manα1-3(Galβ1-4GlcNAcβ1-2Manα1-6)Manβ1-4GlcNAcβ1-4(Fucα1-6)GlcNAcol	0.146259	1.22624	0.11254
1477-1	O-glycan	Hex3HexNAc4Sul2	Gal-GlcNAcβ1-3(SGal-GlcNAcβ1-6)Galβ1-3(6SGlcNAcβ1-6)GalNAcol	0	0.682519	0.0359425
1477-2	NA	Hex3HexNAc4Sul2	NA	0	0.282367	0.0292477
1477-3	NA	Hex3HexNAc4Sul2	NA	0	0.238612	0.0104895
1485-1	O-glycan	NeuGc1Hex2HexNAc3deHex1Sul1	GalNAcα1-3(Fucα1-2)Gal-(6S)GlcNAcβ1-3Galβ1-3(NeuGcα2-6)GalNAcol	0	2.05414	0.00240439
1485-2	O-glycan	NeuGc1Hex2HexNAc3deHex1Sul1	NeuGcα2-6Gal-(Fuc)(6S)GlcNAcβ1-3Galβ1-4GlcNAcβ1-3GalNAcol	0	2.01121	0.00677515
1559	O-glycan	Hex4HexNAc4Sul1	3SGal-GlcNAcβ1-3Galβ1-4GlcNAcβ1-3Galβ1-4GlcNAcβ1-3Galβ1-3GalNAcol	0	0.360992	0.00176634
1559	O-glycan	Hex7HexNAc2	Manα1-2Manα1-3[Manα1-3(Manα1-2Manα1-6)Manα1-6]Manβ1-4GlcNAcβ1-4GlcNAcol	0.336687	0.253569	0.073168
1609	O-glycan	Hex3HexNAc4deHex2	Fucα1-2Galβ1-4GlcNAcβ1-3(Fucα1-2Galβ1-4GlcNAcβ1-6)Galβ1-3(GlcNAcβ1-6)GalNAcol	0.356454	0	0.00608599
1623-1	NA	Hex3HexNAc4deHex1Sul2	NA	0	0.228258	0.000144799
1623-2	NA	Hex3HexNAc4deHex1Sul2	NA	0	1.09276	0.0150225
1317	N-glycan	Hex3HexNAc4	GlcNAcβ1-2Manα1-3(GlcNAcβ1-2Manα1-6)Manβ1-4GlcNAcβ1-4GlcNAcol	0.0455301	0.461508	0.0958595
1631	NA	NeuGc1Hex2HexNAc3deHex2Sul1	NA	0	1.8019	0.00179766
1639	NA	Hex4HexNAc4ul2	NA	0	0.443616	0.0629195
1647	O-glycan	NeuGc1Hex3HexNAc3deHeex1Sul1	Gal(Fuc)(6S)GlcNAcβ1-3Galβ1-4GlcNAcβ1-3Galβ1-3(NeuGcα2-6)GalNAcol	0	3.10204	0.00229347
1463	N-glycan	Hex3HexNAc4deHex1	GlcNAcβ1-2Manα1-3(GlcNAcβ1-2Manα1-6)Manβ1-4GlcNAcβ1-4(Fucα1-6)GlcNAcol	0.369125	1.63807	0.0760262
425-1	N-glycan	HexNAc2	GlcNAcβ1-4GlcNAcol	1.60201	0.488588	0.0691755
1688-1	NA	NeuGc1Hex2HexNAc4deHex1Sul1	NA	0	0.541297	0.000348293
1688-2	NA	NeuGc1Hex2HexNAc4deHex1Sul1	NA	0	1.35906	0.00803442
1711	NA	NeuGc1Hex2HexNAc3deHex2Sul2	NA	0	1.80796	0.00993685
1713	NA	NeuGc1Hex3HexNAc3deHex2	NA	0	0.314693	0.0120403
2111	N-glycan	Hex7HexNAc4deHex1	Galα1-3Galβ1-4GlcNAcβ1-2Manα1-3(Galα1-3Galβ1-4GlcNAcβ1-2Manα1-6)Manβ1-4GlcNAcβ1-4(Fucα1-6)GlcNAcol	4.67148	0.241925	0.0610957
1726	NA	NeuGc2Hex2HexNAc3Sul2	NA	0	0.682191	0.125929
2045	N-glycan	Hex10HexNAc2	Glcα1-3Manα1-2Manα1-2Manα1-3[Manα1-2Manα1-3(Manα1-2Manα1-6)Manα1-6]Manβ1-4GlcNAcβ1-4GlcNAcol	0.437437	0	0.0410745
1793	O-glycan	NeuGc1Hex3HexNAc3deHex2Sul1	Gal(Fuc)GlcNAcβ1-3[Gal-(Fuc)(6S)GlcNAcβ1-6]Galβ1-3(NeuGcα2-6)GalNAcol	0	2.87713	0.00978841
1834	NA	NeuGc1Hex2HexNAc4deHex2Sul1	NA	0	0.819182	0.00217344
1873	NA	NeuGc1Hex3HexNAc3deHex2Sul2	NA	0	4.41325	0.00403182
1666-2	N-glycan	Hex3HexNAc5deHex1	GlcNAcβ1-2Manα1-3[GlcNAcβ1-2(GlcNAcβ1-6)Manα1-6]Manβ1-4GlcNAcβ1-4(Fucα1-6)GlcNAcol	0	0.381337	0.0267524
1914	NA	NeuGc1Hex2HexNAc4deHex2Sul2	NA	0	0.587524	0.00272049
1917	O-glycan	Hex4HexNAc4deHex3	Fucα1-2Galβ1-4GlcNAcβ1-3(Fucα1-2Galβ1-4GlcNAcβ1-6)Galβ1-3[Fucα1-2Galβ1-4GlcNAcβ1-6]GalNAcol	0.244458	0	0.187807
1930-1	NA	NeuGc1Hex3HexNAc4deHex1Sul2	NA	0	1.44946	0.0872283
1930-2	NA	NeuGc1Hex3HexNAc4deHex1Sul2	NA	0	3.30646	0.00124182
2256	N-glycan	NeuGc1Hex6HexNAc4deHex1	Galα1-3Galβ1-4GlcNAcβ1-2Manα1-3(NeuGcα2-6Galβ1-4GlcNAcβ1-2Manα1-6)Manβ1-4GlcNAcβ1-4(Fucα1-6)GlcNAcol	0.397243	0	0.0210213
1996	NA	NeuGc1Hex3HexNAc4deHex2Sul1	NA	0	1.11731	0.0559796
2012	NA	NeuGc1Hex4HexNAc4deHex1Sul1	NA	0	1.36693	0.0255819
2019	NA	NeuGc1Hex3HexNAc3deHex3Sul2	NA	0	0.112251	0.186777
1721	N-glycan	Hex8HexNAc2	Manα1-2Manα1-2Manα1-3[Manα1-3(Manα1-2Manα1-6)Manα1-6]Manβ1-4GlcNAcβ1-4GlcNAcol	0.787529	0.43018	0.00837838
2076	NA	NeuGc1Hex3HexNAc4deHex2Sul2	NA	0	1.95551	0.00827471
2091	NA	NeuGc2Hex3HexNAc4Sul2	NA	0	1.47386	0.0236565
1625	N-glycan	Hex4HexNAc4deHex1	GlcNAcβ1-2Manα1-3(Galβ1-4GlcNAcβ1-2Manα1-6)Manβ1-4GlcNAcβ1-4(Fucα1-6)GlcNAcol	0.530628	0	0.00724843
1235	N-glycan	Hex5HexNAc2	Manα1-3[Manα1-3(Manα1-6)Manα1-6]Manβ1-4GlcNAcβ1-4GlcNAcol	0.226066	0	0.00391551
2110	N-glycan	NeuGc1Hex6HexNAc4	Galα1-3Galβ1-4GlcNAcβ1-2Manα1-3(NeuGcα2-3Galβ1-4GlcNAcβ1-2Manα1-6)Manβ1-4GlcNAcβ1-4GlcNAcol	1.15094	0	0.00227782
2157	NA	NeuGc2Hex3HexNAc4deHex1Sul1	NA	0	0.848152	0.108551
2237	NA	NeuGc2Hex3HexNAc4deHex1Sul2	NA	0	2.26311	0.013739
1666-1	N-glycan	Hex3HexNAc5deHex1	GlcNAcβ1-2Manα1-3(GlcNAcβ1-4)(GlcNAcβ1-2Manα1-6)Manβ1-4GlcNAcβ1-4(Fucα1-6)GlcNAcol	0	0.271335	0.000472119
