# Supplementary material for: Ruminococcus torques is a keystone degrader of intestinal mucin glycoprotein, releasing oligosaccharides used by Bacteroides thetaiotaomicron
Source: mBio. 2024 Jul 8;15(8):e00039-24. doi: 10.1128/mbio.00039-24 (PMC11323728; doi:10.1128/mbio.00039-24)
Supplement: Table S5 — Composition and putative structures of glycans. [file mbio.00039-24-s0006.xlsx]

## Sheet: PGM
Supplemental Table 5. Composition and putative structures (if available) of glycans detected by LC-MS/MS analysis of samples pre- and/or post- growth of R. torques on PGM
m/z	Type	Composition	Putative Structure	Avg. Rel. Abundance Pre-Growth (%)	Avg. Rel. Abundance Post-Growth (%)	P-value
384-1	O-glycan	Hex1HexNAc1	Galβ1-3GalNAcol	0.789264	21.282	0.000714541
384-2	Peeling	Hex1HexNAc1	GlcNAcα1-4Galol	1.48717	0	0.00389836
425	Peeling	HexNAc2	GlcNAcβ1-6GalNAcol	0.0625748	0	0.0654891
464-1	O-glycan	Hex1HexNAc1Sul	6SGalβ1-3GalNAcol	0.0236875	0.187845	0.0121286
464-2	Peeling		6SGlcNAcβ1-3Galol	0	0.181778	0.0162512
464-3	Peeling		6SGlcNAcβ1-3Galol	0	0.132159	0.00759918
513	O-glycan	NeuAc1HexNAc1	NeuAcα2-6GalNAcol	0.131461	0	0.0124365
529	O-glycan	NeuGc1HexNAc1	NeuGcα2-6GalNAcol	0.00684033	0	0.0073863
530-1	Peeling	Hex1HexNAc1deHex1	Fucα1-2(GalNAcα1-3)Galol	0.402164	0	0.0153736
530-2	O-glycan	Hex1HexNAc1deHex1	Fucα1-2Galβ1-3GalNAcol	9.00071	15.7198	0.000740339
546-1	O-glycan	Hex2HexNAc1	Galα1-4Galβ1-3GalNAcol	0	0.412073	0.0266884
546-2	Peeling	Hex2HexNAc1	Galβ1-4GlcNAcβ1-3Galol	0.0839401	0	0.0250854
546-3	Peeling	Hex2HexNAc1	Galβ1-3GlcNAcβ1-3Galol	0	1.45431	0.00795371
587-1	O-glycan	Hex1HexNAc2	Galβ1-3(GlcNAcβ1-6)GalNAcol	0	0.300835	0.42265
587-2	O-glycan	Hex1HexNAc2	GlcNAcα1-4Galβ1-3GalNAcol	20.1322	0.0753351	0.00176428
733-1	N-glycan	Hex1HexNAc2deHex1	Fucα1-2(GalNAcα1-3)Galβ1-4GlcNAcol	0	0.747429	3.31914e-05
634	O-glycan	Kdn1Hex1HexNAc1	Galβ1-3(Kdnα2-6)GalNAcol	0	0.202369	0.00801952
676	N-glycan	Hex1HexNAc1deHex2	Fucα1-2Galβ1-4(Fucα1-3)GlcNAcol	0.105802	0	0.000330019
667-2	O-glycan	Hex1HexNAc2Sul1	Galβ1-3(6SGlcNAcβ1-6)GalNAcol	0.290065	1.48272	0.00743732
667-3	Peeling	Hex1HexNAc2Sul1	Galβ1-4(6S)GlcNAcβ1-6GalNAcol	0	4.55896	0.00274771
675-1	O-glycan	NeuAc1Hex1HexNAc1	Galβ1-3(NeuAcα2-6)GalNAcol	0.796235	0.335801	0.0335859
675-2	O-glycan	NeuAc1Hex1HexNAc1	NeuAcα2-3Galβ1-3GalNAcol	1.08838	0.259974	0.036149
610	N-glycan	Hex1HexNAc1deHex1Sul1	Fucα1-2Galβ1-4(6S)GlcNAcol	0	0.194235	0.00235834
691-1	O-glycan	NeuGc1Hex1HexNAc1	Galβ1-3(NeuGcα2-6)GalNAcol	0.0272984	0.197681	0.0282039
692	N-glycan	Hex2HexNAc1deHex1	Galα1-3(Fucα1-2)Galβ1-4GlcNAcol	0	0.74373	0.00463698
733-2	N-glycan	Hex1HexNAc2deHex1	Fucα1-2(GalNAcα1-3)Galβ1-3GlcNAcol	0	0.502525	0.00556436
1559	N-glycan	Hex7HexNAc2	N-glycan	0	0.507019	0.019911
733-3	O-glycan	Hex1HexNAc2deHex1	Fucα1-2(GalNAcα1-3)Galβ1-3GalNAcol	4.31252	0.657782	0.00401091
733-4	O-glycan	Hex1HexNAc2deHex1	Fucα1-2Galβ1-3(GlcNAcβ1-6)GalNAcol	2.01895	0.916485	0.0165374
749-1	O-glycan	Hex2HexNAc2	Galβ1-3(Galβ1-4GlcNAcβ1-6)GalNAcol	1.46251	0	0.00816032
749-2	O-glycan	Hex2HexNAc2	Galβ1-4GlcNAcβ1-3Galβ1-3GalNAcol	1.89205	0	0.0169242
749-3	O-glycan	Hex2HexNAc2	Galβ1-3(Galβ1-3GlcNAcβ1-6)GalNAcol	0	13.7543	0.00145217
749-4	O-glycan	Hex2HexNAc2	Galβ1-3GlcNAcβ1-6Galβ1-3GalNAcol	0	17.0815	0.00208526
790-1	O-glycan	Hex1HexNAc3	Galβ1-3(GalNAcβ1-4GlcNAcβ1-6)GalNAcol	0	1.48749	0.0156047
790-4	O-glycan	Hex1HexNAc3	GlcNAcα1-4Galβ1-3(GlcNAcβ1-6)GalNAcol	5.46012	0	0.00528925
813	O-glycan	Hex1HexNAc2deHex1Sul1	Fucα1-2Galβ1-3(6SGlcNAcβ1-6)GalNAcol	0.462773	0.595436	0.667691
821	O-glycan	NeuAc1Hex1HexNAc1deHex1	Fucα1-2Galβ1-3(NeuAcα2-6)GalNAcol	0.809763	0	0.00481228
829-1	O-glycan	Hex2HexNAc2Sul1	Galβ1-3GlcNAcβ1-3(6S)Galβ1-3GalNAcol	0	0.681613	0.00786065
829-2	O-glycan	Hex2HexNAc2Sul1	3SGalβ1-3GlcNAcβ1-3Galβ1-3GalNAcol	0	0.792553	0.00882346
829-3	O-glycan	Hex2HexNAc2Sul1	6SGalβ1-3GlcNAcβ1-3Galβ1-3GalNAcol	0	0.488981	0.018319
870	O-glycan	Hex1HexNAc3Sul1	GlcNAcα1-4Galβ1-3[(6S)GlcNAcβ1-6]GalNAcol	0.273587	0	0.0118396
878	O-glycan	NeuAc1Hex1HexNAc2	GlcNAca1-4Galβ1-3(NeuAcα2-6)GalNAcol	1.78443	0	0.00366862
895-2	O-glycan	Hex2HexNAc2deHex1	Fucα1-2Galβ1-4GlcNAcβ1-3Galβ1-3GalNAcol	0.710346	0	0.00458229
895-3	O-glycan	Hex2HexNAc2deHex1	Galβ1-3(Fucα1-2Galβ1-4GlcNAcβ1-6)GalNAcol	1.44607	1.25104	0.55302
895-4	O-glycan	Hex2HexNAc2deHex1	Fucα1-2Galβ1-3(Galβ1-4GlcNAcβ1-6)GalNAcol	1.67304	0.436197	0.0421751
911-1	NA	Hex3HexNAc2	NA	0	0.576943	0.280008
911-2	NA	Hex3HexNAc2	NA	0	0.362623	0.0627135
911-3	NA	Hex3HexNAc2	NA	0	0.287961	0.000602756
936-1	O-glycan	Hex1HexNAc3deHex1	Fucα1-2(GalNAcα1-3)Galβ1-3(GlcNAcβ1-6)GalNAcol	0.680338	0	0.0113878
936-2	O-glycan	Hex1HexNAc3deHex1	Fucα1-2Galβ1-3(GalNAcβ1-4GlcNAcβ1-6)GalNAcol	0.731341	0	0.00330137
952-1	NA	Hex2HexNAc3	Mixture of two structures	1.75042	3.12744	0.016922
952-2	O-glycan	Hex2HexNAc3	GlcNAcα1-4Galβ1-3(Galβ1-4GlcNAcβ1-6)GalNAcol	2.43041	0	0.0242962
966	O-glycan	NeuAc2Hex1HexNAc1	NeuAcα2-3Galβ1-3(NeuAcα2-6)GalNAcol	0.254864	0	0.0198588
993	O-glycan	Hex1HexNAc3	GlcNAcα1-4Galβ1-3(GalNAcβ1-4GlcNAcβ1-6)GalNAcol	1.4483	0	0.00339832
1032-1	O-glycan	Hex2HexNAc3Sul1	Galβ1-3GlcNAcβ1-3(6S)Galβ1-4GlcNAcβ1-3GalNAcol	0	0.241798	0.00882188
1032-2	O-glycan	Hex2HexNAc3Sul1	Galβ1-3GlcNAcβ1-3Galβ1-4(S)GlcNAcβ1-3GalNAcol	0	1.16413	0.0445737
1040-1	O-glycan	NeuAc1Hex2HexNAc2	Galβ1-4GlcNAcβ1-3Galβ1-3(NeuAcα2-6)GalNAcol	0.571462	0	0.00206813
1040-2	O-glycan	NeuAc1Hex2HexNAc2	NeuAcα2-3Galβ1-3(Galβ1-4GlcNAcβ1-6)GalNAcol	0.182658	0	0.0491017
1041	O-glycan	Hex2HexNAc2deHex2	Fucα1-2Galβ1-3(Fucα1-2Galβ1-4GlcNAcβ1-6)GalNAcol	3.96849	0.298252	0.0183044
1098-1	O-glycan	Hex2HexNAc3deHex1	Fucα1-2(GalNAcα1-3)Galβ1-4GlcNAcβ1-3Galβ1-3GalNAcol	0.236938	0	0.0351914
1098-2	O-glycan	Hex2HexNAc3deHex1	Galβ1-3[Fucα1-2(GalNAcα1-3)Galβ1-4GlcNAcβ1-6]GalNAcol	0.455082	0	0.021817
1098-3	O-glycan	Hex2HexNAc3deHex1	GlcNAcα1-4Galβ1-3(Fucα1-2Galβ1-4GlcNAcβ1-6)GalNAcol	4.043	0	0.00476422
1098-4	O-glycan	Hex2HexNAc3deHex1	Fucα1-2Galβ1-3(GlcNAcα1-4Galβ1-4GlcNAcβ1-6)GalNAcol	2.41346	0	0.00232918
1114-1	O-glycan	Hex3HexNAc3	Galβ1-3(Galβ1-3GlcNAcβ1-6Galβ1-4GlcNAcβ1-6)GalNAcol	0	0.560846	0.00279237
1114-2	O-glycan	Hex3HexNAc3	Galβ1-3GlcNAcβ1-3Galβ1-3(Galβ1-3GlcNAcβ1-6)GalNAcol	0	1.3436	0.0175914
1155	O-glycan	Hex2HexNAc4	GlcNAcα1-4Galβ1-3(GlcNAcα1-4Galβ1-4GlcNAcβ1-6)GalNAcol	7.64443	0.155405	0.00207492
1186	O-glycan	NeuAc1Hex2HexNAc2deHex1	NeuAcα2-3Galβ1-3(Fucα1-2Galβ1-4GlcNAcβ1-6)GalNAcol	0.305771	0	0.078315
1203	Peeling	Hex3HexNAc2deHex2	Fucα1-2Galβ1-4GlcNAcβ1-3(Fucα1-2Galβ1-4GlcNAcβ1-6)Galol	0.0480983	0	0.00076441
1243-2	O-glycan	NeuAc1Hex2HexNAc3	NeuAcα2-3Galβ1-3[GlcNAcα1-4Galβ1-4GlcNAcβ1-6]GalNAcol	0.190325	0	0.0159362
1244-1	O-glycan	Hex2HexNAc3dHex2	GalNAcα1-3(Fucα1-2)Galβ1-3[Fucα1-2Galβ1-4GlcNAcβ1-6]GalNAcol	0.0912826	0	0.0241932
1244-2	O-glycan	Hex2HexNAc3dHex2	Fucα1-2Galβ1-3[GalNAcα1-3(Fucα1-2)Galβ1-4GlcNAcβ1-6]GalNAcol	0.774699	0	0.0070982
1301-1	O-glycan	Hex2HexNAc4deHex1	GlcNAcα1-4Galβ1-3[GalNAcα1-3(Fucα1-2)Galβ1-4GlcNAcβ1-6]GalNAcol	2.27454	0	0.00693794
1301-2	O-glycan	Hex2HexNAc4deHex1	GalNAcα1-3(Fucα1-2)Galβ1-3(GlcNAcα1-4Galβ1-4GlcNAcβ1-6)GalNAcol	1.25499	0	0.0143317
1358	O-glycan	Hex2HexNAc5	GlcNAcβ1-3(GlcNAcα1-4Gal-GlcNAcβ1-3Galβ1-4GlcNAcβ1-6)GalNAcol	0.314933	0	0.0175481
667-1	N-glycan	Hex1HexNAc2Sul1	GlcNAcα1-4Galβ1-4(6S)GlcNAcol	0	0.796426	0.0231897
1397	Peeling	Hex3HexNAc4Sul1	Galβ1-3GlcNAcβ1-3Galβ1-4GlcNAcβ1-3Galβ1-4(6S)GlcNAcβ1-6GalNAcol	0	0.128134	0.42265
1406-1	O-glycan	Hex3HexNAc3deHex2	Fucα1-2Galβ1-4GlcNAcβ1-3Galβ1-3(Fucα1-2Galβ1-4GlcNAcβ1-6)GalNAcol	0.0332357	0	0.42265
1406-2	O-glycan	Hex3HexNAc3deHex2	Fucα1-2Galβ1-3(Fucα1-2Galβ1-4GlcNAcβ1-3Galβ1-4GlcNAcβ1-6)GalNAcol	0.416198	0	0.0258713
1447	O-glycan	Hex2HexNAc4deHex2	GalNAcα1-3(Fucα1-2)Galβ1-3[GalNAcα1-3(Fucα1-2)Galβ1-4GlcNAcβ1-6]GalNAcol	0.293775	0	0.184423
1463-1	O-glycan	Hex3HexNAc4deHex1	Fucα1-2Galβ1-4GlcNAcβ1-3(Galβ1-3GlcNAcβ1-6)Galβ1-3(GlcNAcβ1-6)GalNAcol	0.575901	0	0.0107513
1463-2	N-glycan	Hex3HexNAc4deHex1	N-glycan	0	1.54338	0.0446717
1520-1	O-glycan	Hex3HexNAc5	GlcNAcα1-4Galβ1-4GlcNAcβ1-3(GlcNAcα1-4Galβ1-4GlcNAcβ1-6)Galβ1-3GalNAcol	0.980954	0	0.0144391
1397	N-glycan	Hex6HexNAc2	N-glycan	0	0.245629	0.052189
1609-3	O-glycan	Hex3HexHAc4deHex2	Fucα1-2Galβ1-4GlcNAcβ1-3(GlcNAcβ1-6)Galβ1-3(Fucα1-2Galβ1-4GlcNAcβ1-6)GalNAcol	0.316251	0	0.0123664
1609-4	O-glycan	Hex3HexHAc4deHex2	Fucα1-2Galβ1-4GlcNAcβ1-3(Fucα1-2Galβ1-4GlcNAcβ1-6)Galβ1-3(GlcNAcβ1-6)GalNAcol	0.692182	0	0.0215204
1625	O-glycan	Hex4HexNAc4deHex1	Fucα1-2Galβ1-4GlcNAcβ1-3Galβ1-4GlcNAcβ1-6Galβ1-3(Gal-GlcNAcβ1-6)GalNAcol	0.274599	0	0.169182
1666-2	O-glycan	Hex3HexNAc5deHex1	Fucα1-2(GalNAcα1-3)Galβ1-4GlcNAcβ1-3(Galβ1-4GlcNAcβ1-6)Galβ1-3(GlcNAcβ1-6)GalNAcol	0.427269	0	0.0741555
1721	N-glycan	Hex8HexNAc2	N-glycan	0	0.12765	0.184021
1682-1	O-glycan	Hex4HexNAc5	GlcNAcα1-4Galβ1-4GlcNAcβ1-3(Galβ1-4GlcNAcβ1-6)Galβ1-3(Galβ1-4GlcNAcβ1-6)GalNAcol	0.462866	0	0.0291578
1869-2	N-glycan	Hex3HexNAc6deHex1	N-glycan	0	0.0428978	0.42265
1723	O-glycan	Hex3HexNAc6	GlcNAcβ1-3(GlcNAcα1-4Galβ1-4GlcNAcβ1-6)Galβ1-3(GlcNAcα1-4Galβ1-4GlcNAcβ1-6)GalNAcol	0.956455	0	0.0115123
1771	O-glycan	Hex4HexNAc4deHex2	Galβ1-4GlcNAcβ1-3[Galβ1-4(Fucα1-3)GlcNAcβ1-6]Galβ1-3(Fucα1-2Galβ1-4GlcNAcβ1-6)GalNAcol	0.24009	0	0.00925137
1828	O-glycan	Hex4HexNAc5deHex1	Galβ1-4GlcNAcβ1-3(GlcNAcα1-4Galβ1-4GlcNAcβ1-6)Galβ1-3(Fucα1-2Galβ1-4GlcNAcβ1-6)GalNAcol	0.724622	0	0.0661005
1869-1	O-glycan	Hex3HexNAc6deHex1	GlcNAcβ1-3[Fucα1-2(GalNAcα1-3)Galβ1-4GlcNAcβ1-6]Galβ1-3(GlcNAcα1-4Galβ1-4GlcNAcβ1-6)GalNAcol	0.314797	0	0.0576422
1666-3	N-glycan	Hex3HexNAc5deHex1	N-glycan	1.27607	1.3749	0.884132
1869-3	O-glycan	Hex3HexNAc6deHex1	GlcNAcα1-4Galβ1-4GlcNAcβ1-3(Fucα1-2Galβ1-4GlcNAcβ1-6)Galβ1-3(GalNAcβ1-4GlcNAcβ1-6)GalNAcol	0.169568	0	0.0587597
1885	O-glycan	Hex4HexNAc6	GlcNAcα1-4Galβ1-4GlcNAcβ1-3(Galβ1-4GlcNAcβ1-6)Galβ1-3(GlcNAcα1-4Galβ1-4GlcNAcβ1-6)GalNAcol	0.544788	0	0.0694971
1917	O-glycan	Hex4HexNAc4deHex3	Fucα1-2Galβ1-4GlcNAcβ1-3(Fucα1-2Galβ1-4GlcNAcβ1-6)Galβ1-3[Fucα1-2Galβ1-4GlcNAcβ1-6]GalNAcol	0.526609	0	0.0429795
1974-1	O-glycan	Hex4HexNAc5deHex2	GlcNAcα1-4Galβ1-4GlcNAcβ1-3(Fucα1-2Galβ1-4GlcNAcβ1-6)Galβ1-3(Fucα1-2Galβ1-4GlcNAcβ1-6)GalNAcol	0.552713	0	0.00748583
1974-2	O-glycan	Hex4HexNAc5deHex2	Fucα1-2Galβ1-4GlcNAcβ1-3(Fucα1-2Galβ1-4GlcNAcβ1-6)Galβ1-3(GlcNAcα1-4Galβ1-4GlcNAcβ1-6)GalNAcol	0.227685	0	0.13649
2031	O-glycan	Hex4HexNAc6deHex1	GlcNAcα1-4Galβ1-4GlcNAcβ1-3(GlcNAcα1-4Galβ1-4GlcNAcβ1-6)Galβ1-3(Fucα1-2Galβ1-4GlcNAcβ1-6)GalNAcol	0.717682	0	0.00924418
2088	O-glycan	Hex4HexNAc7	GlcNAcα1-4Galβ1-4GlcNAcβ1-3(GlcNAcα1-4Galβ1-4GlcNAcβ1-6)Galβ1-3(GlcNAcα1-4Galβ1-4GlcNAcβ1-6)GalNAcol	0.475916	0	0.00796022
